# Supplementary material for: Causal role of immune cells in Hashimoto’s thyroiditis: Mendelian randomization study
Source: Front Endocrinol (Lausanne). 2024 May 13;15:1352616. doi: 10.3389/fendo.2024.1352616 (PMC11128540; doi:10.3389/fendo.2024.1352616)
Supplement: Supplementary Table 1 — MR results as well as heterogeneity and pleiotropy results of the causal effect of immune cells on HT (P<0.05). [file Table_1.xlsx]

## Sheet: Sheet1
Table S1: MR results as well as heterogeneity and pleiotropy results of the causal effect of immune cells on HT (P<0.05).
Traits	method	nsnp	b	se	pval	lo_ci	up_ci	or	or_lci95	or_uci95	Heterogeneity and pleiotropy test
											Estimate	P
Memory B cell %B cell	MR Egger	28	0.00623108	0.038976	0.874219	-0.0701619	0.082624	1.00625	0.932243	1.08613	12.4168	0.0546576
	Weighted median	28	-0.00159965	0.0304955	0.958166	-0.0613708	0.0581715	0.998402	0.940474	1.0599
	Inverse variance weighted	28	-0.0534115	0.0267019	0.0454689	-0.105747	-0.00107582	0.94799	0.899652	0.998925	12.789
	Simple mode	28	-0.133712	0.0629312	0.0429107	-0.257057	-0.0103671	0.874842	0.773324	0.989686
	Weighted mode	28	-0.0119924	0.0267521	0.657529	-0.0644265	0.0404417	0.988079	0.937605	1.04127
IgD- CD24- AC	MR Egger	18	0.0142834	0.0454311	0.757283	-0.0747616	0.103328	1.01439	0.927965	1.10886	14.8539	0.222651
	Weighted median	18	0.0575486	0.0407473	0.157854	-0.0223162	0.137413	1.05924	0.977931	1.1473
	Inverse variance weighted	18	0.0602573	0.0274068	0.0279048	0.00653989	0.113975	1.06211	1.00656	1.12072	16.4638
	Simple mode	18	0.0825896	0.0602244	0.188093	-0.0354502	0.200629	1.0861	0.965171	1.22217
	Weighted mode	18	0.0490868	0.042029	0.258956	-0.0332901	0.131464	1.05031	0.967258	1.1405
CD20- CD38- AC	MR Egger	17	0.133439	0.0741485	0.0920651	-0.0118922	0.27877	1.14275	0.988178	1.3215	17.4124	0.385693
	Weighted median	17	0.101469	0.0466513	0.0296261	0.0100325	0.192906	1.1068	1.01008	1.21277
	Inverse variance weighted	17	0.0759959	0.0367116	0.0384451	0.00404113	0.147951	1.07896	1.00405	1.15946	18.3392
	Simple mode	17	0.0943063	0.068771	0.189206	-0.0404848	0.229097	1.0989	0.960324	1.25746
	Weighted mode	17	0.106375	0.0566079	0.078564	-0.00457633	0.217327	1.11224	0.995434	1.24275
IgD+ CD38dim %lymphocyte	MR Egger	34	0.00638733	0.0119271	0.595984	-0.0169897	0.0297644	1.00641	0.983154	1.03021	25.9942
	Weighted median	34	0.0109358	0.0148025	0.460041	-0.0180771	0.0399486	1.011	0.982085	1.04076
	Inverse variance weighted	34	0.0213689	0.0103517	0.0389902	0.00107958	0.0416581	1.0216	1.00108	1.04254	32.3891	0.0165727
	Simple mode	34	0.039607	0.0370257	0.292508	-0.0329633	0.112177	1.0404	0.967574	1.11871
	Weighted mode	34	0.0121178	0.0116795	0.307036	-0.0107741	0.0350096	1.01219	0.989284	1.03563
Sw mem %lymphocyte	MR Egger	18	0.0719515	0.0416413	0.103256	-0.00966555	0.153569	1.0746	0.990381	1.16599	19.6149	0.540327
	Weighted median	18	0.0670034	0.0361757	0.064002	-0.00390097	0.137908	1.0693	0.996107	1.14787
	Inverse variance weighted	18	0.0517439	0.0258124	0.0450041	0.00115164	0.102336	1.05311	1.00115	1.10776	20.0948
	Simple mode	18	0.0641046	0.0630991	0.323902	-0.0595697	0.187779	1.0662	0.94217	1.20657
	Weighted mode	18	0.0665313	0.0370984	0.0907221	-0.00618165	0.139244	1.06879	0.993837	1.1494
CD62L- plasmacytoid DC %DC	MR Egger	19	0.0621451	0.0273928	0.0366019	0.00845511	0.115835	1.06412	1.00849	1.12281	12.4168	0.549889
	Weighted median	19	0.0397066	0.0284473	0.162777	-0.0160502	0.0954634	1.04051	0.984078	1.10017
	Inverse variance weighted	19	0.0504495	0.0195663	0.00992604	0.0120997	0.0887994	1.05174	1.01217	1.09286	12.789
	Simple mode	19	0.0195095	0.0387108	0.620388	-0.0563637	0.0953826	1.0197	0.945195	1.10008
	Weighted mode	19	0.0461011	0.024588	0.0771206	-0.00209133	0.0942936	1.04718	0.997911	1.09888
Resting Treg %CD4	MR Egger	34	-0.0307853	0.0144542	0.0409717	-0.0591156	-0.00245502	0.969684	0.942598	0.997548	47.0695	0.508173
	Weighted median	34	-0.0339976	0.0139583	0.0148651	-0.061356	-0.00663927	0.966574	0.940488	0.993383
	Inverse variance weighted	34	-0.0250253	0.0115144	0.0297506	-0.0475936	-0.00245711	0.975285	0.953521	0.997546	47.7282
	Simple mode	34	-0.0162327	0.026907	0.55044	-0.0689703	0.0365049	0.983898	0.933354	1.03718
	Weighted mode	34	-0.0287788	0.0114608	0.0171128	-0.0512418	-0.00631568	0.971631	0.950049	0.993704
CD39+ activated Treg %activated Treg	MR Egger	8	0.0922437	0.0632369	0.194928	-0.0317006	0.216188	1.09663	0.968797	1.24134	7.27593	0.789718
	Weighted median	8	0.0522368	0.0475124	0.271579	-0.0408876	0.145361	1.05363	0.959937	1.15646
	Inverse variance weighted	8	0.0782938	0.0360447	0.0298458	0.00764618	0.148941	1.08144	1.00768	1.16061	7.37022
	Simple mode	8	0.0117021	0.0647117	0.861622	-0.115133	0.138537	1.01177	0.891248	1.14859
	Weighted mode	8	0.0229499	0.0567563	0.698018	-0.0882924	0.134192	1.02322	0.915493	1.14361
CD33- HLA DR- AC	MR Egger	21	-0.0695044	0.0452004	0.140611	-0.158097	0.0190884	0.932856	0.853767	1.01927	23.9188	0.510294
	Weighted median	21	-0.0346489	0.0273913	0.205886	-0.0883359	0.0190381	0.965945	0.915453	1.01922
	Inverse variance weighted	21	-0.0428453	0.0212559	0.043832	-0.0845067	-0.00118381	0.95806	0.918965	0.998817	24.4856
	Simple mode	21	-0.0239575	0.0459182	0.60758	-0.113957	0.0660422	0.976327	0.892296	1.06827
	Weighted mode	21	-0.0351756	0.0362125	0.342968	-0.106152	0.0358009	0.965436	0.899288	1.03645
EM CD4+ AC	MR Egger	23	0.0283444	0.0148306	0.0697238	-0.000723668	0.0574124	1.02875	0.999277	1.05909	19.2711	0.948701
	Weighted median	23	0.0358629	0.0186603	0.0546202	-0.000711236	0.0724371	1.03651	0.999289	1.07513
	Inverse variance weighted	23	0.0289284	0.0118103	0.0143087	0.0057802	0.0520767	1.02935	1.0058	1.05346	19.2754
	Simple mode	23	0.0221401	0.0367449	0.552978	-0.0498799	0.0941602	1.02239	0.951344	1.09874
	Weighted mode	23	0.0316149	0.0153239	0.0510997	0.00158008	0.0616498	1.03212	1.00158	1.06359
CM CD8br %CD8br	MR Egger	33	-0.0724145	0.0538637	0.188574	-0.177987	0.0331583	0.930145	0.836953	1.03371	23.1037	0.670679
	Weighted median	33	-0.0549097	0.0365039	0.132526	-0.126457	0.0166379	0.946571	0.881212	1.01678
	Inverse variance weighted	33	-0.0520482	0.0255067	0.0412937	-0.102041	-0.00205503	0.949283	0.902992	0.997947	23.288
	Simple mode	33	-0.0620708	0.0691381	0.376008	-0.197582	0.0734398	0.939816	0.820713	1.0762
	Weighted mode	33	-0.0641629	0.0557906	0.258638	-0.173512	0.0451865	0.937852	0.840707	1.04622
CD8dim NKT AC	MR Egger	30	0.015583	0.0277848	0.579363	-0.0388752	0.0700411	1.01571	0.961871	1.07255	31.6004	0.139239
	Weighted median	30	0.00754854	0.0291694	0.795803	-0.0496235	0.0647206	1.00758	0.951588	1.06686
	Inverse variance weighted	30	0.0455894	0.0200168	0.0227529	0.0063565	0.0848224	1.04664	1.00638	1.08852	34.2146
	Simple mode	30	0.0277222	0.0512216	0.592489	-0.0726722	0.128117	1.02811	0.929906	1.13669
	Weighted mode	30	0.00271593	0.0275341	0.922104	-0.051251	0.0566828	1.00272	0.95004	1.05832
CD28- CD8dim %CD8dim	MR Egger	16	-0.0185699	0.00859256	0.048498	-0.0354113	-0.00172845	0.981601	0.965208	0.998273	18.3348	0.606818
	Weighted median	16	-0.0169055	0.00916339	0.0650532	-0.0348657	0.00105477	0.983237	0.965735	1.00106
	Inverse variance weighted	16	-0.0168271	0.00773587	0.0296144	-0.0319894	-0.00166483	0.983314	0.968517	0.998337	18.6977
	Simple mode	16	-0.0213213	0.029439	0.480054	-0.0790218	0.0363791	0.978904	0.92402	1.03705
	Weighted mode	16	-0.0159549	0.00805026	0.0661192	-0.0317335	-0.00017644	0.984172	0.968765	0.999824
CD19 on IgD- CD27-	MR Egger	26	-0.0284555	0.046423	0.545666	-0.119445	0.0625334	0.971946	0.887413	1.06453	12.8221	0.497666
	Weighted median	26	-0.016156	0.0398555	0.685209	-0.0942728	0.0619608	0.983974	0.910034	1.06392
	Inverse variance weighted	26	-0.0544837	0.0269525	0.0432309	-0.10731	-0.00165684	0.946974	0.898247	0.998345	13.2963
	Simple mode	26	-0.0481895	0.0608934	0.43617	-0.167541	0.0711616	0.952953	0.845742	1.07375
	Weighted mode	26	-0.0187878	0.0406163	0.647675	-0.0983957	0.0608201	0.981388	0.90629	1.06271
CD25 on unsw mem	MR Egger	24	0.0270442	0.0129173	0.0480345	0.00172634	0.052362	1.02741	1.00173	1.05376	21.6773	0.772256
	Weighted median	24	0.0179295	0.014534	0.217343	-0.0105571	0.0464161	1.01809	0.989498	1.04751
	Inverse variance weighted	24	0.025021	0.0109169	0.021909	0.00362378	0.0464181	1.02534	1.00363	1.04751	21.7631
	Simple mode	24	0.0383761	0.0312891	0.232419	-0.0229506	0.0997028	1.03912	0.977311	1.10484
	Weighted mode	24	0.0206047	0.013179	0.131602	-0.0052261	0.0464354	1.02082	0.994788	1.04753
CD25 on transitional	MR Egger	22	-0.0269504	0.0360318	0.463189	-0.0975727	0.043672	0.97341	0.907036	1.04464	20.8617	0.152516
	Weighted median	22	-0.0478351	0.0340445	0.159999	-0.114562	0.0188922	0.953291	0.891756	1.01907
	Inverse variance weighted	22	-0.0671287	0.0245235	0.00619424	-0.115195	-0.0190626	0.935075	0.891193	0.981118	23.1692
	Simple mode	22	-0.0401003	0.0520319	0.449477	-0.142083	0.0618822	0.960693	0.867549	1.06384
	Weighted mode	22	-0.0538145	0.0360108	0.149947	-0.124396	0.0167667	0.947608	0.88303	1.01691
CD27 on IgD- CD38-	MR Egger	30	0.0582449	0.0342525	0.100128	-0.00888997	0.12538	1.05997	0.991149	1.13358	24.8581	0.509019
	Weighted median	30	0.0553631	0.0276618	0.0453464	0.00114595	0.10958	1.05692	1.00115	1.11581
	Inverse variance weighted	30	0.0387628	0.0180279	0.0315431	0.00342807	0.0740976	1.03952	1.00343	1.07691	25.3056
	Simple mode	30	0.0429161	0.0431826	0.328527	-0.0417219	0.127554	1.04385	0.959137	1.13605
	Weighted mode	30	0.064233	0.0291794	0.0358241	0.00704143	0.121424	1.06634	1.00707	1.1291
CD62L on monocyte	MR Egger	25	-0.0200964	0.0186273	0.291831	-0.056606	0.0164131	0.980104	0.944966	1.01655	18.2794	0.170351
	Weighted median	25	-0.0286056	0.0218642	0.190762	-0.0714595	0.0142483	0.9718	0.931034	1.01435
	Inverse variance weighted	25	-0.0373781	0.0140677	0.00788351	-0.0649507	-0.00980543	0.963312	0.937114	0.990242	20.2828
	Simple mode	25	-0.00760922	0.0392558	0.847935	-0.0845507	0.0693322	0.99242	0.918925	1.07179
	Weighted mode	25	-0.0268208	0.0181556	0.152606	-0.0624059	0.00876422	0.973536	0.939501	1.0088
CD3 on CM CD8br	MR Egger	19	0.110263	0.0530578	0.053156	0.00626938	0.214256	1.11657	1.00629	1.23894	19.2809	0.660315
	Weighted median	19	0.116776	0.0342751	0.000656756	0.0495969	0.183955	1.12387	1.05085	1.20196
	Inverse variance weighted	19	0.0896363	0.0256513	0.000475109	0.0393597	0.139913	1.09378	1.04014	1.15017	19.5078
	Simple mode	19	0.108229	0.0537947	0.0594464	0.00279083	0.213666	1.1143	1.00279	1.23821
	Weighted mode	19	0.114317	0.0350454	0.00432978	0.0456277	0.183006	1.12111	1.04668	1.20082
CD3 on CD39+ secreting Treg	MR Egger	28	0.0709597	0.0338584	0.0459854	0.00459721	0.137322	1.07354	1.00461	1.1472	31.8909	0.733524
	Weighted median	28	0.0790014	0.0286823	0.00588065	0.0227841	0.135219	1.08221	1.02305	1.14479
	Inverse variance weighted	28	0.0615405	0.0196012	0.00169165	0.0231221	0.099959	1.06347	1.02339	1.10513	32.0361
	Simple mode	28	0.0136912	0.0494123	0.783828	-0.0831569	0.110539	1.01379	0.920207	1.11688
	Weighted mode	28	0.0699717	0.0282477	0.0198007	0.0146061	0.125337	1.07248	1.01471	1.13353
CD3 on CD45RA+ CD4+	MR Egger	31	0.0371509	0.0231226	0.118957	-0.00816941	0.0824712	1.03785	0.991864	1.08597	39.7044	0.834892
	Weighted median	31	0.0383257	0.0224145	0.0872919	-0.00560679	0.0822581	1.03907	0.994409	1.08574
	Inverse variance weighted	31	0.0405637	0.0162077	0.0123236	0.00879659	0.0723309	1.0414	1.00884	1.07501	39.765
	Simple mode	31	0.0351913	0.0346648	0.318133	-0.0327516	0.103134	1.03582	0.967779	1.10864
	Weighted mode	31	0.0474018	0.0201416	0.025349	0.00792428	0.0868794	1.04854	1.00796	1.09077
CD3 on CD4 Treg	MR Egger	10	0.0729059	0.0541426	0.215027	-0.0332135	0.179025	1.07563	0.967332	1.19605	11.9516	0.985324
	Weighted median	10	0.0915481	0.0289632	0.00157316	0.0347801	0.148316	1.09587	1.03539	1.15988
	Inverse variance weighted	10	0.0720451	0.0278712	0.00973991	0.0174175	0.126673	1.0747	1.01757	1.13505	11.9521
	Simple mode	10	0.101272	0.0564706	0.106504	-0.00941021	0.211955	1.10658	0.990634	1.23609
	Weighted mode	10	0.0977482	0.0288014	0.00795018	0.0412975	0.154199	1.10269	1.04216	1.16672
HVEM on CD45RA- CD4+	MR Egger	20	-0.00635817	0.0341109	0.854218	-0.0732155	0.0604992	0.993662	0.929401	1.06237	25.5359	0.15283
	Weighted median	20	-0.0324219	0.0276825	0.241517	-0.0866796	0.0218358	0.968098	0.916971	1.02208
	Inverse variance weighted	20	-0.0484412	0.0198141	0.0144939	-0.0872768	-0.00960553	0.952713	0.916423	0.99044	28.697
	Simple mode	20	-0.00440676	0.0420951	0.917722	-0.0869132	0.0780997	0.995603	0.916757	1.08123
	Weighted mode	20	-0.0244115	0.0260262	0.360036	-0.0754228	0.0265998	0.975884	0.927351	1.02696
CD25 on CD39+ resting Treg	MR Egger	15	-0.0514911	0.0650483	0.442809	-0.178986	0.0760036	0.949812	0.836118	1.07897	14.2636	0.640863
	Weighted median	15	-0.117296	0.0488723	0.0163923	-0.213086	-0.0215068	0.889322	0.808087	0.978723
	Inverse variance weighted	15	-0.077419	0.0348333	0.0262458	-0.145692	-0.00914568	0.925502	0.864424	0.990896	14.5139
	Simple mode	15	-0.115484	0.0843022	0.192295	-0.280716	0.0497483	0.890935	0.755243	1.05101
	Weighted mode	15	-0.115484	0.0698206	0.120363	-0.252332	0.0213643	0.890935	0.776986	1.02159
CD64 on CD14- CD16-	MR Egger	17	0.164695	0.0938574	0.099703	-0.0192658	0.348655	1.17903	0.980919	1.41716	44.336	0.524798
	Weighted median	17	0.032338	0.0475355	0.49632	-0.0608316	0.125508	1.03287	0.940982	1.13372
	Inverse variance weighted	17	0.112442	0.0477952	0.0186439	0.0187632	0.206121	1.11901	1.01894	1.2289	45.5893
	Simple mode	17	-0.0274602	0.0709891	0.703984	-0.166599	0.111678	0.972913	0.846539	1.11815
	Weighted mode	17	0.0138943	0.0500617	0.784918	-0.0842268	0.112015	1.01399	0.919223	1.11853
HLA DR on CD14+ CD16+ monocyte	MR Egger	20	0.0174645	0.0309925	0.580043	-0.0432808	0.0782097	1.01762	0.957642	1.08135	104.42	0.0791364
	Weighted median	20	0.0136269	0.0139281	0.327887	-0.0136721	0.0409259	1.01372	0.986421	1.04177
	Inverse variance weighted	20	0.0543689	0.0253165	0.0317482	0.00474854	0.103989	1.05587	1.00476	1.10959	124.515
	Simple mode	20	0.0328189	0.0328451	0.330253	-0.0315575	0.0971953	1.03336	0.968935	1.10208
	Weighted mode	20	0.0210258	0.0125008	0.108941	-0.0034758	0.0455273	1.02125	0.99653	1.04658
CCR2 on CD62L+ myeloid DC	MR Egger	15	-0.105387	0.0558356	0.0816263	-0.214825	0.00405087	0.899976	0.806683	1.00406	10.3259	0.326753
	Weighted median	15	-0.0523652	0.0374638	0.162187	-0.125794	0.0210639	0.948982	0.881796	1.02129
	Inverse variance weighted	15	-0.0548788	0.0257141	0.0328272	-0.105278	-0.00447914	0.9466	0.900074	0.995531	11.3644
	Simple mode	15	-0.0815484	0.0683355	0.252562	-0.215486	0.0523892	0.921688	0.806149	1.05379
	Weighted mode	15	-0.073484	0.0464862	0.136253	-0.164597	0.0176289	0.929151	0.848235	1.01779
CCR2 on monocyte	MR Egger	25	-0.0107908	0.0426451	0.802488	-0.0943753	0.0727937	0.989267	0.909941	1.07551	23.852	0.120302
	Weighted median	25	0.0253798	0.0301477	0.399871	-0.0337096	0.0844693	1.0257	0.966852	1.08814
	Inverse variance weighted	25	0.0491083	0.0216707	0.0234442	0.00663376	0.0915828	1.05033	1.00666	1.09591	26.5514
	Simple mode	25	0.00629404	0.0392997	0.8741	-0.0707334	0.0833215	1.00631	0.93171	1.08689
	Weighted mode	25	0.0244811	0.0303008	0.427064	-0.0349085	0.0838707	1.02478	0.965694	1.08749
CD4 on resting Treg	MR Egger	14	-0.0349961	0.0523136	0.516179	-0.137531	0.0675385	0.965609	0.871508	1.06987	11.909	0.499248
	Weighted median	14	-0.0619085	0.0454881	0.173519	-0.151065	0.0272482	0.939969	0.859792	1.02762
	Inverse variance weighted	14	-0.0641624	0.0313735	0.0408432	-0.125654	-0.00267046	0.937853	0.88192	0.997333	12.3944
	Simple mode	14	-0.104566	0.0681154	0.148726	-0.238072	0.0289406	0.900716	0.788146	1.02936
	Weighted mode	14	-0.0498142	0.0577504	0.404002	-0.163005	0.0633766	0.951406	0.849587	1.06543
HLA DR on myeloid DC	MR Egger	18	0.0137537	0.037318	0.717291	-0.0593895	0.086897	1.01385	0.94234	1.09078	51.5108	0.159463
	Weighted median	18	-0.00600345	0.0249259	0.80967	-0.0548581	0.0428513	0.994015	0.946619	1.04378
	Inverse variance weighted	18	0.0554357	0.0252167	0.0279223	0.00601107	0.10486	1.057	1.00603	1.11056	58.5206
	Simple mode	18	-0.0125072	0.0530198	0.816331	-0.116426	0.0914116	0.987571	0.890096	1.09572
	Weighted mode	18	-0.0125072	0.0259191	0.635572	-0.0633086	0.0382942	0.987571	0.938654	1.03904
HLA DR on plasmacytoid DC	MR Egger	23	0.0930188	0.0247968	0.00117582	0.044417	0.141621	1.09748	1.04542	1.15214	37.904	0.2564
	Weighted median	23	0.0892011	0.0218172	4.34025e-05	0.0464395	0.131963	1.0933	1.04753	1.14107
	Inverse variance weighted	23	0.0719268	0.0171115	2.62912e-05	0.0383883	0.105465	1.07458	1.03913	1.11123	40.361
	Simple mode	23	0.0404637	0.046878	0.397356	-0.0514171	0.132345	1.04129	0.949882	1.1415
	Weighted mode	23	0.11752	0.0214309	1.64715e-05	0.0755154	0.159525	1.1247	1.07844	1.17295
HLA DR on DC	MR Egger	21	0.149825	0.0324265	0.000186631	0.0862687	0.213381	1.16163	1.0901	1.23786	28.1811	0.0293366
	Weighted median	21	0.138377	0.0216696	1.70556e-10	0.0959044	0.180849	1.14841	1.10065	1.19823
	Inverse variance weighted	21	0.08791	0.021056	2.9792e-05	0.0466402	0.12918	1.09189	1.04774	1.13789	36.4174
	Simple mode	21	-0.0601186	0.0696341	0.39818	-0.196601	0.0763642	0.941653	0.821518	1.07936
	Weighted mode	21	0.14033	0.0204502	1.14474e-06	0.100247	0.180412	1.15065	1.10544	1.19771
HLA DR on CD33dim HLA DR+ CD11b-	MR Egger	18	0.129985	0.0666986	0.0690713	-0.000744473	0.260714	1.13881	0.999256	1.29786	57.5563	0.51494
	Weighted median	18	0.0555913	0.0279913	0.0470309	0.000728378	0.110454	1.05717	1.00073	1.11679
	Inverse variance weighted	18	0.0905981	0.0303226	0.00280988	0.0311658	0.15003	1.09483	1.03166	1.16187	59.1516
	Simple mode	18	0.0475799	0.0394992	0.244869	-0.0298386	0.124998	1.04873	0.970602	1.13315
	Weighted mode	18	0.0497818	0.0409641	0.240877	-0.0305077	0.130071	1.05104	0.969953	1.13891
HLA DR on CD33- HLA DR+	MR Egger	15	0.106638	0.051171	0.0574597	0.0063431	0.206933	1.11253	1.00636	1.2299	57.0646	0.352047
	Weighted median	15	0.127934	0.0273293	2.85209e-06	0.0743682	0.181499	1.13648	1.0772	1.19901
	Inverse variance weighted	15	0.0690758	0.0331458	0.03716	0.00411014	0.134042	1.07152	1.00412	1.14344	61.1542
	Simple mode	15	0.0159648	0.0458966	0.733133	-0.0739925	0.105922	1.01609	0.928679	1.11174
	Weighted mode	15	0.147166	0.02662	7.43613e-05	0.0949905	0.199341	1.15855	1.09965	1.2206
