# Supplementary material for: Causal role of immune cells in Hashimoto’s thyroiditis: Mendelian randomization study
Source: Front Endocrinol (Lausanne). 2024 May 13;15:1352616. doi: 10.3389/fendo.2024.1352616 (PMC11128540; doi:10.3389/fendo.2024.1352616)
Supplement: Supplementary Table 2 — Detailed information about SNPs associated with immune cell traits whose P<0.05. [file Table_2.xlsx]

## Sheet: Memory B cell %B cell
Table S2: Detailed information about SNPs associated with immune cell traits whose P<0.05.															Table S2: Characteristics of the genetic variants associated with 34 immune cell traits that have been identified to be associated with the risk of HT
SNP	effect_allele.exposure	other_allele.exposure	effect_allele.outcome	other_allele.outcome	beta.exposure	beta.outcome	eaf.exposure	eaf.outcome	remove	palindromic	ambiguous	id.outcome	chr	pos	se.outcome	samplesize.outcome	pval.outcome	outcome	originalname.outcome	outcome.deprecated	mr_keep.outcome	data_source.outcome	chr.exposure	pos.exposure	se.exposure	samplesize.exposure	pval.exposure	id.exposure	exposure	mr_keep.exposure	pval_origin.exposure	data_source.exposure	action	mr_keep
rs10750504	A	C	A	C	-0.1775	-0.0044	0.1135	0.265904	FALSE	FALSE	FALSE	ebi-a-GCST90018855	11	132156175	0.0197	395640	0.8235	Hashimoto thyroiditis || id:ebi-a-GCST90018855	Hashimoto thyroiditis	Hashimoto thyroiditis || ||	TRUE	igd	11	132156175	0.03942	3657	6.93202e-06	ebi-a-GCST90001406	|| id:ebi-a-GCST90001406	TRUE	reported	igd	2	TRUE
rs112570989	T	C	T	C	-0.4739	0.1546	0.0149	0.0208021	FALSE	FALSE	FALSE	ebi-a-GCST90018855	12	2866164	0.0554	395640	0.00521999	Hashimoto thyroiditis || id:ebi-a-GCST90018855	Hashimoto thyroiditis	Hashimoto thyroiditis || ||	TRUE	igd	12	2866164	0.1022	3657	3.63203e-06	ebi-a-GCST90001406	|| id:ebi-a-GCST90001406	TRUE	reported	igd	2	TRUE
rs115405874	G	A	G	A	0.9926	0.0081	0.0037	0.0209366	FALSE	FALSE	FALSE	ebi-a-GCST90018855	5	119742816	0.0374	395640	0.8296	Hashimoto thyroiditis || id:ebi-a-GCST90018855	Hashimoto thyroiditis	Hashimoto thyroiditis || ||	TRUE	igd	5	119742816	0.2014	3657	8.60994e-07	ebi-a-GCST90001406	|| id:ebi-a-GCST90001406	TRUE	reported	igd	2	TRUE
rs116391651	A	G	A	G	0.426	-0.0917	0.0161	0.0224641	FALSE	FALSE	FALSE	ebi-a-GCST90018855	2	183843344	0.0529	395640	0.0827009	Hashimoto thyroiditis || id:ebi-a-GCST90018855	Hashimoto thyroiditis	Hashimoto thyroiditis || ||	TRUE	igd	2	183843344	0.09616	3657	9.69393e-06	ebi-a-GCST90001406	|| id:ebi-a-GCST90001406	TRUE	reported	igd	2	TRUE
rs116844769	A	G	A	G	0.2839	0.155	0.0662	0.0425196	FALSE	FALSE	FALSE	ebi-a-GCST90018855	14	65713895	0.244	395640	0.5251	Hashimoto thyroiditis || id:ebi-a-GCST90018855	Hashimoto thyroiditis	Hashimoto thyroiditis || ||	TRUE	igd	14	65713895	0.05066	3657	2.26199e-08	ebi-a-GCST90001406	|| id:ebi-a-GCST90001406	TRUE	reported	igd	2	TRUE
rs140191306	T	C	T	C	-0.4176	0.2447	0.0179	0.00908048	FALSE	FALSE	FALSE	ebi-a-GCST90018855	9	2570753	0.113	395640	0.0303599	Hashimoto thyroiditis || id:ebi-a-GCST90018855	Hashimoto thyroiditis	Hashimoto thyroiditis || ||	TRUE	igd	9	2570753	0.09392	3657	8.96396e-06	ebi-a-GCST90001406	|| id:ebi-a-GCST90001406	TRUE	reported	igd	2	TRUE
rs145123647	T	C	T	C	-1.082	0.0028	0.003	0.0346245	FALSE	FALSE	FALSE	ebi-a-GCST90018855	10	26959594	0.0493	395640	0.9541	Hashimoto thyroiditis || id:ebi-a-GCST90018855	Hashimoto thyroiditis	Hashimoto thyroiditis || ||	TRUE	igd	10	26959594	0.2244	3657	1.48898e-06	ebi-a-GCST90001406	|| id:ebi-a-GCST90001406	TRUE	reported	igd	2	TRUE
rs149876490	T	C	T	C	-1.002	-0.0966	0.0027	0.0268464	FALSE	FALSE	FALSE	ebi-a-GCST90018855	1	16668240	0.2936	395640	0.7422	Hashimoto thyroiditis || id:ebi-a-GCST90018855	Hashimoto thyroiditis	Hashimoto thyroiditis || ||	TRUE	igd	1	16668240	0.224	3657	7.993e-06	ebi-a-GCST90001406	|| id:ebi-a-GCST90001406	TRUE	reported	igd	2	TRUE
rs329966	G	A	G	A	0.1104	-0.0274	0.5425	0.601588	FALSE	FALSE	FALSE	ebi-a-GCST90018855	19	53070617	0.0172	395640	0.1101	Hashimoto thyroiditis || id:ebi-a-GCST90018855	Hashimoto thyroiditis	Hashimoto thyroiditis || ||	TRUE	igd	19	53070617	0.02479	3657	8.72509e-06	ebi-a-GCST90001406	|| id:ebi-a-GCST90001406	TRUE	reported	igd	2	TRUE
rs35698683	G	A	G	A	-0.2768	0.0555	0.0447	0.0319525	FALSE	FALSE	FALSE	ebi-a-GCST90018855	4	11590243	0.0354	395640	0.1172	Hashimoto thyroiditis || id:ebi-a-GCST90018855	Hashimoto thyroiditis	Hashimoto thyroiditis || ||	TRUE	igd	4	11590243	0.05925	3657	3.09899e-06	ebi-a-GCST90001406	|| id:ebi-a-GCST90001406	TRUE	reported	igd	2	TRUE
rs4658141	C	T	C	T	-0.1354	0.0218	0.3805	0.329568	FALSE	FALSE	FALSE	ebi-a-GCST90018855	1	89814066	0.0171	395640	0.2024	Hashimoto thyroiditis || id:ebi-a-GCST90018855	Hashimoto thyroiditis	Hashimoto thyroiditis || ||	TRUE	igd	1	89814066	0.02587	3657	1.73201e-07	ebi-a-GCST90001406	|| id:ebi-a-GCST90001406	TRUE	reported	igd	2	TRUE
rs55710170	A	G	A	G	-0.1745	0.012	0.1181	0.105878	FALSE	FALSE	FALSE	ebi-a-GCST90018855	3	16416145	0.029	395640	0.679201	Hashimoto thyroiditis || id:ebi-a-GCST90018855	Hashimoto thyroiditis	Hashimoto thyroiditis || ||	TRUE	igd	3	16416145	0.03783	3657	4.11604e-06	ebi-a-GCST90001406	|| id:ebi-a-GCST90001406	TRUE	reported	igd	2	TRUE
rs60515154	T	C	T	C	0.1306	0.0094	0.7517	0.727034	FALSE	FALSE	FALSE	ebi-a-GCST90018855	4	47914545	0.0561	395640	0.8665	Hashimoto thyroiditis || id:ebi-a-GCST90018855	Hashimoto thyroiditis	Hashimoto thyroiditis || ||	TRUE	igd	4	47914545	0.02887	3657	6.30304e-06	ebi-a-GCST90001406	|| id:ebi-a-GCST90001406	TRUE	reported	igd	2	TRUE
rs61896866	A	G	A	G	0.1294	-0.0172	0.2428	0.143312	FALSE	FALSE	FALSE	ebi-a-GCST90018855	11	111318165	0.0239	395640	0.4724	Hashimoto thyroiditis || id:ebi-a-GCST90018855	Hashimoto thyroiditis	Hashimoto thyroiditis || ||	TRUE	igd	11	111318165	0.0287	3657	6.71506e-06	ebi-a-GCST90001406	|| id:ebi-a-GCST90001406	TRUE	reported	igd	2	TRUE
rs62398379	C	T	C	T	0.1256	-0.025	0.4032	0.32665	FALSE	FALSE	FALSE	ebi-a-GCST90018855	6	37585447	0.0174	395640	0.1507	Hashimoto thyroiditis || id:ebi-a-GCST90018855	Hashimoto thyroiditis	Hashimoto thyroiditis || ||	TRUE	igd	6	37585447	0.0259	3657	1.28301e-06	ebi-a-GCST90001406	|| id:ebi-a-GCST90001406	TRUE	reported	igd	2	TRUE
rs633090	T	A	T	A	0.115	0.0222	0.3414	0.462811	FALSE	TRUE	TRUE	ebi-a-GCST90018855	8	12933368	0.0165	395640	0.1806	Hashimoto thyroiditis || id:ebi-a-GCST90018855	Hashimoto thyroiditis	Hashimoto thyroiditis || ||	TRUE	igd	8	12933368	0.02571	3657	7.96196e-06	ebi-a-GCST90001406	|| id:ebi-a-GCST90001406	TRUE	reported	igd	2	FALSE
rs690488	A	C	A	C	0.1701	0.0022	0.8588	0.646011	FALSE	FALSE	FALSE	ebi-a-GCST90018855	5	40183220	0.0181	395640	0.9042	Hashimoto thyroiditis || id:ebi-a-GCST90018855	Hashimoto thyroiditis	Hashimoto thyroiditis || ||	TRUE	igd	5	40183220	0.03602	3657	2.43703e-06	ebi-a-GCST90001406	|| id:ebi-a-GCST90001406	TRUE	reported	igd	2	TRUE
rs72635970	G	T	G	T	0.3572	-0.0524	0.0444	0.0121037	FALSE	FALSE	FALSE	ebi-a-GCST90018855	2	73868977	0.0489	395640	0.2841	Hashimoto thyroiditis || id:ebi-a-GCST90018855	Hashimoto thyroiditis	Hashimoto thyroiditis || ||	TRUE	igd	2	73868977	0.06109	3657	5.44703e-09	ebi-a-GCST90001406	|| id:ebi-a-GCST90001406	TRUE	reported	igd	2	TRUE
rs72844588	A	G	A	G	0.2178	-0.0378	0.0913	0.107112	FALSE	FALSE	FALSE	ebi-a-GCST90018855	2	138420154	0.0237	395640	0.1108	Hashimoto thyroiditis || id:ebi-a-GCST90018855	Hashimoto thyroiditis	Hashimoto thyroiditis || ||	TRUE	igd	2	138420154	0.04314	3657	4.671e-07	ebi-a-GCST90001406	|| id:ebi-a-GCST90001406	TRUE	reported	igd	2	TRUE
rs72914692	A	G	A	G	0.4209	0.1478	0.018	0.0146388	FALSE	FALSE	FALSE	ebi-a-GCST90018855	18	54422995	0.0643	395640	0.0216098	Hashimoto thyroiditis || id:ebi-a-GCST90018855	Hashimoto thyroiditis	Hashimoto thyroiditis || ||	TRUE	igd	18	54422995	0.09317	3657	6.44896e-06	ebi-a-GCST90001406	|| id:ebi-a-GCST90001406	TRUE	reported	igd	2	TRUE
rs7412746	T	C	T	C	-0.138	0.0199	0.5153	0.374832	FALSE	FALSE	FALSE	ebi-a-GCST90018855	1	150860471	0.0167	395640	0.2342	Hashimoto thyroiditis || id:ebi-a-GCST90018855	Hashimoto thyroiditis	Hashimoto thyroiditis || ||	TRUE	igd	1	150860471	0.02542	3657	6.03295e-08	ebi-a-GCST90001406	|| id:ebi-a-GCST90001406	TRUE	reported	igd	2	TRUE
rs75766272	T	C	T	C	-0.468	0.0522	0.0201	0.0324004	FALSE	FALSE	FALSE	ebi-a-GCST90018855	1	8009985	0.0326	395640	0.1094	Hashimoto thyroiditis || id:ebi-a-GCST90018855	Hashimoto thyroiditis	Hashimoto thyroiditis || ||	TRUE	igd	1	8009985	0.08646	3657	6.601e-08	ebi-a-GCST90001406	|| id:ebi-a-GCST90001406	TRUE	reported	igd	2	TRUE
rs76477280	G	A	G	A	0.4292	0.1328	0.0206	0.0348199	FALSE	FALSE	FALSE	ebi-a-GCST90018855	13	50147180	0.0577	395640	0.0213398	Hashimoto thyroiditis || id:ebi-a-GCST90018855	Hashimoto thyroiditis	Hashimoto thyroiditis || ||	TRUE	igd	13	50147180	0.08807	3657	1.14301e-06	ebi-a-GCST90001406	|| id:ebi-a-GCST90001406	TRUE	reported	igd	2	TRUE
rs77312528	G	T	G	T	-0.6233	-0.0702	0.0107	0.021522	FALSE	FALSE	FALSE	ebi-a-GCST90018855	4	36385921	0.069	395640	0.309	Hashimoto thyroiditis || id:ebi-a-GCST90018855	Hashimoto thyroiditis	Hashimoto thyroiditis || ||	TRUE	igd	4	36385921	0.1256	3657	7.26993e-07	ebi-a-GCST90001406	|| id:ebi-a-GCST90001406	TRUE	reported	igd	2	TRUE
rs77762131	C	G	C	G	0.2733	-0.0092	0.045	0.0179283	FALSE	TRUE	FALSE	ebi-a-GCST90018855	14	96205838	0.0976	395640	0.9251	Hashimoto thyroiditis || id:ebi-a-GCST90018855	Hashimoto thyroiditis	Hashimoto thyroiditis || ||	TRUE	igd	14	96205838	0.05819	3657	2.73401e-06	ebi-a-GCST90001406	|| id:ebi-a-GCST90001406	TRUE	reported	igd	2	TRUE
rs895377	A	G	A	G	-0.1351	0.0183	0.3683	0.342176	FALSE	FALSE	FALSE	ebi-a-GCST90018855	5	58050530	0.0168	395640	0.277	Hashimoto thyroiditis || id:ebi-a-GCST90018855	Hashimoto thyroiditis	Hashimoto thyroiditis || ||	TRUE	igd	5	58050530	0.02599	3657	2.13e-07	ebi-a-GCST90001406	|| id:ebi-a-GCST90001406	TRUE	reported	igd	2	TRUE
rs9270558	A	G	A	G	-0.1488	0.0166	0.5249	0.381871	FALSE	FALSE	FALSE	ebi-a-GCST90018855	6	32560667	0.0187	395640	0.375	Hashimoto thyroiditis || id:ebi-a-GCST90018855	Hashimoto thyroiditis	Hashimoto thyroiditis || ||	TRUE	igd	6	32560667	0.03249	3657	4.79899e-06	ebi-a-GCST90001406	|| id:ebi-a-GCST90001406	TRUE	reported	igd	2	TRUE
rs9492229	C	T	C	T	0.3141	-0.1394	0.9556	0.966441	FALSE	FALSE	FALSE	ebi-a-GCST90018855	6	129409652	0.0553	395640	0.0117401	Hashimoto thyroiditis || id:ebi-a-GCST90018855	Hashimoto thyroiditis	Hashimoto thyroiditis || ||	TRUE	igd	6	129409652	0.06101	3657	2.74998e-07	ebi-a-GCST90001406	|| id:ebi-a-GCST90001406	TRUE	reported	igd	2	TRUE
rs9584780	C	T	C	T	0.3691	-0.1746	0.0257	0.0175504	FALSE	FALSE	FALSE	ebi-a-GCST90018855	13	98901269	0.087	395640	0.04462	Hashimoto thyroiditis || id:ebi-a-GCST90018855	Hashimoto thyroiditis	Hashimoto thyroiditis || ||	TRUE	igd	13	98901269	0.07708	3657	1.754e-06	ebi-a-GCST90001406	|| id:ebi-a-GCST90001406	TRUE	reported	igd	2	TRUE

## Sheet: IgD- CD24- AC
SNP	effect_allele.exposure	other_allele.exposure	effect_allele.outcome	other_allele.outcome	beta.exposure	beta.outcome	eaf.exposure	eaf.outcome	remove	palindromic	ambiguous	id.outcome	chr	pos	se.outcome	samplesize.outcome	pval.outcome	outcome	originalname.outcome	outcome.deprecated	mr_keep.outcome	data_source.outcome	pos.exposure	se.exposure	samplesize.exposure	chr.exposure	pval.exposure	id.exposure	exposure	mr_keep.exposure	pval_origin.exposure	data_source.exposure	action	mr_keep
rs111237501	C	T	C	T	1.052	0.0601	0.003	0.0150903	FALSE	FALSE	FALSE	ebi-a-GCST90018855	1	163272701	0.0687	395640	0.3818	Hashimoto thyroiditis || id:ebi-a-GCST90018855	Hashimoto thyroiditis	Hashimoto thyroiditis || ||	TRUE	igd	163272701	0.2261	3656	1	3.34703e-06	ebi-a-GCST90001414	|| id:ebi-a-GCST90001414	TRUE	reported	igd	2	TRUE
rs112898282	C	T	C	T	0.4601	-0.124	0.0152	0.0354184	FALSE	FALSE	FALSE	ebi-a-GCST90018855	10	28462184	0.1178	395640	0.2927	Hashimoto thyroiditis || id:ebi-a-GCST90018855	Hashimoto thyroiditis	Hashimoto thyroiditis || ||	TRUE	igd	28462184	0.1017	3656	10	6.27798e-06	ebi-a-GCST90001414	|| id:ebi-a-GCST90001414	TRUE	reported	igd	2	TRUE
rs114114265	A	G	A	G	0.2343	0.0677	0.0647	0.0447864	FALSE	FALSE	FALSE	ebi-a-GCST90018855	2	79806712	0.0641	395640	0.2908	Hashimoto thyroiditis || id:ebi-a-GCST90018855	Hashimoto thyroiditis	Hashimoto thyroiditis || ||	TRUE	igd	79806712	0.05149	3656	2	5.50896e-06	ebi-a-GCST90001414	|| id:ebi-a-GCST90001414	TRUE	reported	igd	2	TRUE
rs145638783	A	G	A	G	-0.9851	0.0165	0.0033	0.0108998	FALSE	FALSE	FALSE	ebi-a-GCST90018855	6	1238442	0.0603	395640	0.784599	Hashimoto thyroiditis || id:ebi-a-GCST90018855	Hashimoto thyroiditis	Hashimoto thyroiditis || ||	TRUE	igd	1238442	0.2144	3656	6	4.469e-06	ebi-a-GCST90001414	|| id:ebi-a-GCST90001414	TRUE	reported	igd	2	TRUE
rs17044633	G	A	G	A	0.3458	0.0586	0.0286	0.0201959	FALSE	FALSE	FALSE	ebi-a-GCST90018855	4	113331648	0.1045	395640	0.5747	Hashimoto thyroiditis || id:ebi-a-GCST90018855	Hashimoto thyroiditis	Hashimoto thyroiditis || ||	TRUE	igd	113331648	0.07605	3656	4	5.62406e-06	ebi-a-GCST90001414	|| id:ebi-a-GCST90001414	TRUE	reported	igd	2	TRUE
rs191543445	G	A	G	A	0.3337	0.0275	0.031	0.0130315	FALSE	FALSE	FALSE	ebi-a-GCST90018855	14	31505138	0.0556	395640	0.6201	Hashimoto thyroiditis || id:ebi-a-GCST90018855	Hashimoto thyroiditis	Hashimoto thyroiditis || ||	TRUE	igd	31505138	0.07236	3656	14	4.14295e-06	ebi-a-GCST90001414	|| id:ebi-a-GCST90001414	TRUE	reported	igd	2	TRUE
rs421516	A	C	A	C	-0.2921	0.0306	0.9583	0.973699	FALSE	FALSE	FALSE	ebi-a-GCST90018855	17	63135589	0.1012	395640	0.7621	Hashimoto thyroiditis || id:ebi-a-GCST90018855	Hashimoto thyroiditis	Hashimoto thyroiditis || ||	TRUE	igd	63135589	0.06361	3656	17	4.54496e-06	ebi-a-GCST90001414	|| id:ebi-a-GCST90001414	TRUE	reported	igd	2	TRUE
rs451367	C	T	C	T	-0.146	-0.0321	0.7674	0.72936	FALSE	FALSE	FALSE	ebi-a-GCST90018855	19	16412842	0.0233	395640	0.1684	Hashimoto thyroiditis || id:ebi-a-GCST90018855	Hashimoto thyroiditis	Hashimoto thyroiditis || ||	TRUE	igd	16412842	0.0296	3656	19	8.51805e-07	ebi-a-GCST90001414	|| id:ebi-a-GCST90001414	TRUE	reported	igd	2	TRUE
rs4697616	A	G	A	G	0.1246	0.0272	0.6779	0.709991	FALSE	FALSE	FALSE	ebi-a-GCST90018855	4	25767183	0.0174	395640	0.1187	Hashimoto thyroiditis || id:ebi-a-GCST90018855	Hashimoto thyroiditis	Hashimoto thyroiditis || ||	TRUE	igd	25767183	0.02682	3656	4	3.53403e-06	ebi-a-GCST90001414	|| id:ebi-a-GCST90001414	TRUE	reported	igd	2	TRUE
rs496760	A	G	A	G	0.1331	0.0195	0.6422	0.440392	FALSE	FALSE	FALSE	ebi-a-GCST90018855	15	54695686	0.0167	395640	0.2422	Hashimoto thyroiditis || id:ebi-a-GCST90018855	Hashimoto thyroiditis	Hashimoto thyroiditis || ||	TRUE	igd	54695686	0.02656	3656	15	5.69102e-07	ebi-a-GCST90001414	|| id:ebi-a-GCST90001414	TRUE	reported	igd	2	TRUE
rs72953104	G	C	G	C	0.2344	0.0053	0.0643	0.213161	FALSE	TRUE	FALSE	ebi-a-GCST90018855	1	41379583	0.0215	395640	0.806	Hashimoto thyroiditis || id:ebi-a-GCST90018855	Hashimoto thyroiditis	Hashimoto thyroiditis || ||	TRUE	igd	41379583	0.05087	3656	1	4.19701e-06	ebi-a-GCST90001414	|| id:ebi-a-GCST90001414	TRUE	reported	igd	2	TRUE
rs72977632	A	T	A	T	-0.2323	-0.0607	0.0643	0.100222	FALSE	TRUE	FALSE	ebi-a-GCST90018855	19	1930174	0.0253	395640	0.0162401	Hashimoto thyroiditis || id:ebi-a-GCST90018855	Hashimoto thyroiditis	Hashimoto thyroiditis || ||	TRUE	igd	1930174	0.05115	3656	19	5.75294e-06	ebi-a-GCST90001414	|| id:ebi-a-GCST90001414	TRUE	reported	igd	2	TRUE
rs74356874	A	G	A	G	0.6821	0.0526	0.0066	0.0485046	FALSE	FALSE	FALSE	ebi-a-GCST90018855	5	22936562	0.052	395640	0.3121	Hashimoto thyroiditis || id:ebi-a-GCST90018855	Hashimoto thyroiditis	Hashimoto thyroiditis || ||	TRUE	igd	22936562	0.1488	3656	5	4.73598e-06	ebi-a-GCST90001414	|| id:ebi-a-GCST90001414	TRUE	reported	igd	2	TRUE
rs75453701	G	A	G	A	0.2658	-0.2671	0.0464	0.0145414	FALSE	FALSE	FALSE	ebi-a-GCST90018855	13	55229646	0.1524	395640	0.0797205	Hashimoto thyroiditis || id:ebi-a-GCST90018855	Hashimoto thyroiditis	Hashimoto thyroiditis || ||	TRUE	igd	55229646	0.05994	3656	13	9.47305e-06	ebi-a-GCST90001414	|| id:ebi-a-GCST90001414	TRUE	reported	igd	2	TRUE
rs7615875	C	T	C	T	0.1425	0.0147	0.1956	0.205205	FALSE	FALSE	FALSE	ebi-a-GCST90018855	3	29345411	0.0188	395640	0.4348	Hashimoto thyroiditis || id:ebi-a-GCST90018855	Hashimoto thyroiditis	Hashimoto thyroiditis || ||	TRUE	igd	29345411	0.03201	3656	3	8.8481e-06	ebi-a-GCST90001414	|| id:ebi-a-GCST90001414	TRUE	reported	igd	2	TRUE
rs76225955	C	T	C	T	-0.1924	-0.0145	0.0909	0.0627666	FALSE	FALSE	FALSE	ebi-a-GCST90018855	4	31594004	0.03	395640	0.6291	Hashimoto thyroiditis || id:ebi-a-GCST90018855	Hashimoto thyroiditis	Hashimoto thyroiditis || ||	TRUE	igd	31594004	0.0432	3656	4	8.65506e-06	ebi-a-GCST90001414	|| id:ebi-a-GCST90001414	TRUE	reported	igd	2	TRUE
rs76499400	T	G	T	G	0.2069	0.0107	0.0792	0.0837069	FALSE	FALSE	FALSE	ebi-a-GCST90018855	3	191888629	0.0294	395640	0.716	Hashimoto thyroiditis || id:ebi-a-GCST90018855	Hashimoto thyroiditis	Hashimoto thyroiditis || ||	TRUE	igd	191888629	0.04589	3656	3	6.76893e-06	ebi-a-GCST90001414	|| id:ebi-a-GCST90001414	TRUE	reported	igd	2	TRUE
rs7982713	G	A	G	A	-0.1482	0.0182	0.2157	0.289216	FALSE	FALSE	FALSE	ebi-a-GCST90018855	13	71376322	0.0183	395640	0.3182	Hashimoto thyroiditis || id:ebi-a-GCST90018855	Hashimoto thyroiditis	Hashimoto thyroiditis || ||	TRUE	igd	71376322	0.03033	3656	13	1.068e-06	ebi-a-GCST90001414	|| id:ebi-a-GCST90001414	TRUE	reported	igd	2	TRUE

## Sheet: CD20- CD38- AC
SNP	effect_allele.exposure	other_allele.exposure	effect_allele.outcome	other_allele.outcome	beta.exposure	beta.outcome	eaf.exposure	eaf.outcome	remove	palindromic	ambiguous	id.outcome	chr	pos	se.outcome	samplesize.outcome	pval.outcome	outcome	originalname.outcome	outcome.deprecated	mr_keep.outcome	data_source.outcome	proxy.outcome	target_snp.outcome	proxy_snp.outcome	target_a1.outcome	target_a2.outcome	proxy_a1.outcome	proxy_a2.outcome	pos.exposure	pval.exposure	chr.exposure	samplesize.exposure	se.exposure	id.exposure	exposure	mr_keep.exposure	pval_origin.exposure	data_source.exposure	action	mr_keep
rs10988372	C	G	C	G	0.139	0.0169	0.2045	0.218491	FALSE	TRUE	FALSE	ebi-a-GCST90018855	9	132193568	0.0672	395640	0.8014	Hashimoto thyroiditis || id:ebi-a-GCST90018855	Hashimoto thyroiditis	Hashimoto thyroiditis || ||	TRUE	igd	NA	NA	NA	NA	NA	NA	NA	132193568	4.08602e-06	9	3658	0.03012	ebi-a-GCST90001423	|| id:ebi-a-GCST90001423	TRUE	reported	igd	2	TRUE
rs11203884	T	C	T	C	-0.1548	-0.0199	0.1643	0.183196	FALSE	FALSE	FALSE	ebi-a-GCST90018855	8	17516564	0.0225	395640	0.378	Hashimoto thyroiditis || id:ebi-a-GCST90018855	Hashimoto thyroiditis	Hashimoto thyroiditis || ||	TRUE	igd	NA	NA	NA	NA	NA	NA	NA	17516564	2.26898e-06	8	3658	0.03269	ebi-a-GCST90001423	|| id:ebi-a-GCST90001423	TRUE	reported	igd	2	TRUE
rs117308259	C	T	C	T	-0.6917	-0.0766	0.0066	0.0104419	FALSE	FALSE	FALSE	ebi-a-GCST90018855	14	31993501	0.0565	395640	0.1757	Hashimoto thyroiditis || id:ebi-a-GCST90018855	Hashimoto thyroiditis	Hashimoto thyroiditis || ||	TRUE	igd	NA	NA	NA	NA	NA	NA	NA	31993501	4.39896e-06	14	3658	0.1504	ebi-a-GCST90001423	|| id:ebi-a-GCST90001423	TRUE	reported	igd	2	TRUE
rs118073973	A	T	A	T	0.2899	0.0766	0.0402	0.0173513	FALSE	TRUE	FALSE	ebi-a-GCST90018855	9	19948908	0.0859	395640	0.3724	Hashimoto thyroiditis || id:ebi-a-GCST90018855	Hashimoto thyroiditis	Hashimoto thyroiditis || ||	TRUE	igd	NA	NA	NA	NA	NA	NA	NA	19948908	2.87303e-06	9	3658	0.06184	ebi-a-GCST90001423	|| id:ebi-a-GCST90001423	TRUE	reported	igd	2	TRUE
rs16955339	T	G	T	G	0.3095	-0.0664	0.0377	0.0656844	FALSE	FALSE	FALSE	ebi-a-GCST90018855	17	52971060	0.043	395640	0.1224	Hashimoto thyroiditis || id:ebi-a-GCST90018855	Hashimoto thyroiditis	Hashimoto thyroiditis || ||	TRUE	igd	NA	NA	NA	NA	NA	NA	NA	52971060	7.67397e-07	17	3658	0.06249	ebi-a-GCST90001423	|| id:ebi-a-GCST90001423	TRUE	reported	igd	2	TRUE
rs182720746	T	C	T	C	0.6026	0.0828	0.0089	0.0342391	FALSE	FALSE	FALSE	ebi-a-GCST90018855	4	113092883	0.0478	395640	0.0831304	Hashimoto thyroiditis || id:ebi-a-GCST90018855	Hashimoto thyroiditis	Hashimoto thyroiditis || ||	TRUE	igd	NA	NA	NA	NA	NA	NA	NA	113092883	5.38096e-06	4	3658	0.1323	ebi-a-GCST90001423	|| id:ebi-a-GCST90001423	TRUE	reported	igd	2	TRUE
rs2339996	A	G	A	G	-0.1438	-0.0086	0.7802	0.661669	FALSE	FALSE	FALSE	ebi-a-GCST90018855	5	173070505	0.0205	395640	0.674401	Hashimoto thyroiditis || id:ebi-a-GCST90018855	Hashimoto thyroiditis	Hashimoto thyroiditis || ||	TRUE	igd	NA	NA	NA	NA	NA	NA	NA	173070505	6.60496e-07	5	3658	0.02887	ebi-a-GCST90001423	|| id:ebi-a-GCST90001423	TRUE	reported	igd	2	TRUE
rs308820	C	T	C	T	-0.1305	0.0205	0.7571	0.652999	FALSE	FALSE	FALSE	ebi-a-GCST90018855	11	88142031	0.0172	395640	0.2349	Hashimoto thyroiditis || id:ebi-a-GCST90018855	Hashimoto thyroiditis	Hashimoto thyroiditis || ||	TRUE	igd	NA	NA	NA	NA	NA	NA	NA	88142031	4.63095e-06	11	3658	0.02844	ebi-a-GCST90001423	|| id:ebi-a-GCST90001423	TRUE	reported	igd	2	TRUE
rs36071180	A	G	A	G	0.1498	0.0058	0.1597	0.0744205	FALSE	FALSE	FALSE	ebi-a-GCST90018855	20	765164	0.0371	395640	0.8755	Hashimoto thyroiditis || id:ebi-a-GCST90018855	Hashimoto thyroiditis	Hashimoto thyroiditis || ||	TRUE	igd	NA	NA	NA	NA	NA	NA	NA	765164	7.69892e-06	20	3658	0.03344	ebi-a-GCST90001423	|| id:ebi-a-GCST90001423	TRUE	reported	igd	2	TRUE
rs6125184	A	G	A	G	-0.1099	-0.0058	0.5914	0.473836	FALSE	FALSE	FALSE	ebi-a-GCST90018855	20	46576714	0.0167	395640	0.7275	Hashimoto thyroiditis || id:ebi-a-GCST90018855	Hashimoto thyroiditis	Hashimoto thyroiditis || ||	TRUE	igd	NA	NA	NA	NA	NA	NA	NA	46576714	9.59599e-06	20	3658	0.02479	ebi-a-GCST90001423	|| id:ebi-a-GCST90001423	TRUE	reported	igd	2	TRUE
rs61906277	G	A	G	A	0.1435	-0.0009	0.2347	0.14675	FALSE	FALSE	FALSE	ebi-a-GCST90018855	11	123384801	0.0197	395640	0.9628	Hashimoto thyroiditis || id:ebi-a-GCST90018855	Hashimoto thyroiditis	Hashimoto thyroiditis || ||	TRUE	igd	NA	NA	NA	NA	NA	NA	NA	123384801	3.99098e-07	11	3658	0.02825	ebi-a-GCST90001423	|| id:ebi-a-GCST90001423	TRUE	reported	igd	2	TRUE
rs62311900	T	C	T	C	-0.1537	-0.0399	0.1736	0.121151	FALSE	FALSE	FALSE	ebi-a-GCST90018855	4	74145187	0.027	395640	0.1388	Hashimoto thyroiditis || id:ebi-a-GCST90018855	Hashimoto thyroiditis	Hashimoto thyroiditis || ||	TRUE	igd	NA	NA	NA	NA	NA	NA	NA	74145187	1.33801e-06	4	3658	0.03175	ebi-a-GCST90001423	|| id:ebi-a-GCST90001423	TRUE	reported	igd	2	TRUE
rs6906886	A	T	A	T	0.1893	0.0219	0.903	0.892552	FALSE	TRUE	FALSE	ebi-a-GCST90018855	6	85038851	0.0283	395640	0.4375	Hashimoto thyroiditis || id:ebi-a-GCST90018855	Hashimoto thyroiditis	Hashimoto thyroiditis || ||	TRUE	igd	NA	NA	NA	NA	NA	NA	NA	85038851	3.29299e-06	6	3658	0.04063	ebi-a-GCST90001423	|| id:ebi-a-GCST90001423	TRUE	reported	igd	2	TRUE
rs72492305	T	C	T	C	0.2112	0.2247	0.6662	0.67671	FALSE	FALSE	FALSE	ebi-a-GCST90018855	6	32511866	0.0759	395640	0.00307397	Hashimoto thyroiditis || id:ebi-a-GCST90018855	Hashimoto thyroiditis	Hashimoto thyroiditis || ||	TRUE	igd	TRUE	rs72492305	rs72853984	C	T	C	T	32509333	4.25402e-07	6	3658	0.04169	ebi-a-GCST90001423	|| id:ebi-a-GCST90001423	TRUE	reported	igd	2	TRUE
rs75609575	A	G	A	G	-0.3072	-0.0736	0.0349	0.0169403	FALSE	FALSE	FALSE	ebi-a-GCST90018855	11	97639659	0.088	395640	0.4026	Hashimoto thyroiditis || id:ebi-a-GCST90018855	Hashimoto thyroiditis	Hashimoto thyroiditis || ||	TRUE	igd	NA	NA	NA	NA	NA	NA	NA	97639659	3.45096e-06	11	3658	0.06608	ebi-a-GCST90001423	|| id:ebi-a-GCST90001423	TRUE	reported	igd	2	TRUE
rs77510701	A	C	A	C	-0.2548	-0.0238	0.0484	0.0288153	FALSE	FALSE	FALSE	ebi-a-GCST90018855	18	34838106	0.0707	395640	0.736801	Hashimoto thyroiditis || id:ebi-a-GCST90018855	Hashimoto thyroiditis	Hashimoto thyroiditis || ||	TRUE	igd	NA	NA	NA	NA	NA	NA	NA	34838106	6.74e-06	18	3658	0.05651	ebi-a-GCST90001423	|| id:ebi-a-GCST90001423	TRUE	reported	igd	2	TRUE
rs80339814	C	T	C	T	-0.2131	-0.0115	0.0794	0.258033	FALSE	FALSE	FALSE	ebi-a-GCST90018855	19	53396009	0.0216	395640	0.5939	Hashimoto thyroiditis || id:ebi-a-GCST90018855	Hashimoto thyroiditis	Hashimoto thyroiditis || ||	TRUE	igd	NA	NA	NA	NA	NA	NA	NA	53396009	8.02306e-06	19	3658	0.04766	ebi-a-GCST90001423	|| id:ebi-a-GCST90001423	TRUE	reported	igd	2	TRUE

## Sheet: IgD+ CD38dim %lymphocyte
SNP	effect_allele.exposure	other_allele.exposure	effect_allele.outcome	other_allele.outcome	beta.exposure	beta.outcome	eaf.exposure	eaf.outcome	remove	palindromic	ambiguous	id.outcome	chr	pos	se.outcome	samplesize.outcome	pval.outcome	outcome	originalname.outcome	outcome.deprecated	mr_keep.outcome	data_source.outcome	pos.exposure	se.exposure	pval.exposure	chr.exposure	samplesize.exposure	id.exposure	exposure	mr_keep.exposure	pval_origin.exposure	data_source.exposure	action	mr_keep
rs10933716	T	C	T	C	-0.1262	0.0064	0.2486	0.207557	FALSE	FALSE	FALSE	ebi-a-GCST90018855	3	193840329	0.0193	395640	0.7388	Hashimoto thyroiditis || id:ebi-a-GCST90018855	Hashimoto thyroiditis	Hashimoto thyroiditis || ||	TRUE	igd	193840329	0.02775	5.61798e-06	3	3656	ebi-a-GCST90001430	|| id:ebi-a-GCST90001430	TRUE	reported	igd	2	TRUE
rs11657531	T	C	T	C	-0.1167	0.0125	0.4884	0.394951	FALSE	FALSE	FALSE	ebi-a-GCST90018855	17	2731370	0.0171	395640	0.462701	Hashimoto thyroiditis || id:ebi-a-GCST90018855	Hashimoto thyroiditis	Hashimoto thyroiditis || ||	TRUE	igd	2731370	0.0237	8.83894e-07	17	3656	ebi-a-GCST90001430	|| id:ebi-a-GCST90001430	TRUE	reported	igd	2	TRUE
rs116844769	A	G	A	G	-0.2347	0.155	0.0662	0.0425196	FALSE	FALSE	FALSE	ebi-a-GCST90018855	14	65713895	0.244	395640	0.5251	Hashimoto thyroiditis || id:ebi-a-GCST90018855	Hashimoto thyroiditis	Hashimoto thyroiditis || ||	TRUE	igd	65713895	0.04969	2.40099e-06	14	3656	ebi-a-GCST90001430	|| id:ebi-a-GCST90001430	TRUE	reported	igd	2	TRUE
rs12516105	C	T	C	T	0.1502	-0.0041	0.1737	0.177766	FALSE	FALSE	FALSE	ebi-a-GCST90018855	5	160198880	0.0192	395640	0.8312	Hashimoto thyroiditis || id:ebi-a-GCST90018855	Hashimoto thyroiditis	Hashimoto thyroiditis || ||	TRUE	igd	160198880	0.03243	3.75301e-06	5	3656	ebi-a-GCST90001430	|| id:ebi-a-GCST90001430	TRUE	reported	igd	2	TRUE
rs12874404	G	A	G	A	0.1366	0.0776	0.3256	0.050622	FALSE	FALSE	FALSE	ebi-a-GCST90018855	13	108993494	0.0468	395640	0.097259	Hashimoto thyroiditis || id:ebi-a-GCST90018855	Hashimoto thyroiditis	Hashimoto thyroiditis || ||	TRUE	igd	108993494	0.02617	1.89601e-07	13	3656	ebi-a-GCST90001430	|| id:ebi-a-GCST90001430	TRUE	reported	igd	2	TRUE
rs139695291	G	A	G	A	1.581	0.0366	0.0011	0.0144248	FALSE	FALSE	FALSE	ebi-a-GCST90018855	13	104519594	0.0684	395640	0.5926	Hashimoto thyroiditis || id:ebi-a-GCST90018855	Hashimoto thyroiditis	Hashimoto thyroiditis || ||	TRUE	igd	104519594	0.3506	6.69006e-06	13	3656	ebi-a-GCST90001430	|| id:ebi-a-GCST90001430	TRUE	reported	igd	2	TRUE
rs142838362	T	C	T	C	0.2463	0.0079	0.0577	0.0318083	FALSE	FALSE	FALSE	ebi-a-GCST90018855	21	47606966	0.0652	395640	0.904	Hashimoto thyroiditis || id:ebi-a-GCST90018855	Hashimoto thyroiditis	Hashimoto thyroiditis || ||	TRUE	igd	47606966	0.05243	2.72101e-06	21	3656	ebi-a-GCST90001430	|| id:ebi-a-GCST90001430	TRUE	reported	igd	2	TRUE
rs143109147	C	T	C	T	2.959	0.04	0.0004	0.0164915	FALSE	FALSE	FALSE	ebi-a-GCST90018855	1	40387371	0.047	395640	0.3947	Hashimoto thyroiditis || id:ebi-a-GCST90018855	Hashimoto thyroiditis	Hashimoto thyroiditis || ||	TRUE	igd	40387371	0.5843	4.27701e-07	1	3656	ebi-a-GCST90001430	|| id:ebi-a-GCST90001430	TRUE	reported	igd	2	TRUE
rs143518319	A	C	A	C	-0.4492	-0.0164	0.015	0.0111	FALSE	FALSE	FALSE	ebi-a-GCST90018855	21	36295623	0.0851	395640	0.8472	Hashimoto thyroiditis || id:ebi-a-GCST90018855	Hashimoto thyroiditis	Hashimoto thyroiditis || ||	TRUE	igd	36295623	0.09996	7.21207e-06	21	3656	ebi-a-GCST90001430	|| id:ebi-a-GCST90001430	TRUE	reported	igd	2	TRUE
rs149290264	T	C	T	C	0.6348	0.0904	0.007	0.00774213	FALSE	FALSE	FALSE	ebi-a-GCST90018855	3	41659628	0.0891	395640	0.3099	Hashimoto thyroiditis || id:ebi-a-GCST90018855	Hashimoto thyroiditis	Hashimoto thyroiditis || ||	TRUE	igd	41659628	0.1427	8.93902e-06	3	3656	ebi-a-GCST90001430	|| id:ebi-a-GCST90001430	TRUE	reported	igd	2	TRUE
rs1510971	A	T	A	T	-0.2012	0.0007	0.0826	0.100619	FALSE	TRUE	FALSE	ebi-a-GCST90018855	5	118216796	0.0228	395640	0.9772	Hashimoto thyroiditis || id:ebi-a-GCST90018855	Hashimoto thyroiditis	Hashimoto thyroiditis || ||	TRUE	igd	118216796	0.04413	5.292e-06	5	3656	ebi-a-GCST90001430	|| id:ebi-a-GCST90001430	TRUE	reported	igd	2	TRUE
rs16974449	A	C	A	C	0.1233	0.0455	0.4851	0.328133	FALSE	FALSE	FALSE	ebi-a-GCST90018855	16	84754964	0.0185	395640	0.0139101	Hashimoto thyroiditis || id:ebi-a-GCST90018855	Hashimoto thyroiditis	Hashimoto thyroiditis || ||	TRUE	igd	84754964	0.02445	4.77903e-07	16	3656	ebi-a-GCST90001430	|| id:ebi-a-GCST90001430	TRUE	reported	igd	2	TRUE
rs182174914	A	T	A	T	2.439	0.0131	0.0004	0.0094759	FALSE	TRUE	FALSE	ebi-a-GCST90018855	3	80085882	0.0416	395640	0.7526	Hashimoto thyroiditis || id:ebi-a-GCST90018855	Hashimoto thyroiditis	Hashimoto thyroiditis || ||	TRUE	igd	80085882	0.5502	9.58893e-06	3	3656	ebi-a-GCST90001430	|| id:ebi-a-GCST90001430	TRUE	reported	igd	2	TRUE
rs2291516	A	G	A	G	0.1953	-0.0167	0.0793	0.164613	FALSE	FALSE	FALSE	ebi-a-GCST90018855	19	11508177	0.0243	395640	0.4916	Hashimoto thyroiditis || id:ebi-a-GCST90018855	Hashimoto thyroiditis	Hashimoto thyroiditis || ||	TRUE	igd	11508177	0.04406	9.56996e-06	19	3656	ebi-a-GCST90001430	|| id:ebi-a-GCST90001430	TRUE	reported	igd	2	TRUE
rs28399382	T	C	T	C	0.1411	0.03	0.1982	0.178531	FALSE	FALSE	FALSE	ebi-a-GCST90018855	3	115393238	0.0246	395640	0.2233	Hashimoto thyroiditis || id:ebi-a-GCST90018855	Hashimoto thyroiditis	Hashimoto thyroiditis || ||	TRUE	igd	115393238	0.0308	4.74395e-06	3	3656	ebi-a-GCST90001430	|| id:ebi-a-GCST90001430	TRUE	reported	igd	2	TRUE
rs28654727	A	C	A	C	0.1272	-0.0049	0.2433	0.221502	FALSE	FALSE	FALSE	ebi-a-GCST90018855	4	61631854	0.0181	395640	0.7865	Hashimoto thyroiditis || id:ebi-a-GCST90018855	Hashimoto thyroiditis	Hashimoto thyroiditis || ||	TRUE	igd	61631854	0.02842	7.89405e-06	4	3656	ebi-a-GCST90001430	|| id:ebi-a-GCST90001430	TRUE	reported	igd	2	TRUE
rs34910780	T	A	T	A	-0.2544	0.045	0.048	0.0253965	FALSE	TRUE	FALSE	ebi-a-GCST90018855	7	77469688	0.0663	395640	0.4975	Hashimoto thyroiditis || id:ebi-a-GCST90018855	Hashimoto thyroiditis	Hashimoto thyroiditis || ||	TRUE	igd	77469688	0.05663	7.26106e-06	7	3656	ebi-a-GCST90001430	|| id:ebi-a-GCST90001430	TRUE	reported	igd	2	TRUE
rs4361609	C	G	C	G	-0.1912	-0.0304	0.1131	0.220356	FALSE	TRUE	FALSE	ebi-a-GCST90018855	6	31240635	0.0251	395640	0.2261	Hashimoto thyroiditis || id:ebi-a-GCST90018855	Hashimoto thyroiditis	Hashimoto thyroiditis || ||	TRUE	igd	31240635	0.04275	7.92501e-06	6	3656	ebi-a-GCST90001430	|| id:ebi-a-GCST90001430	TRUE	reported	igd	2	TRUE
rs4716961	C	T	C	T	-0.3385	-0.0194	0.0265	0.132687	FALSE	FALSE	FALSE	ebi-a-GCST90018855	7	155224134	0.0318	395640	0.542199	Hashimoto thyroiditis || id:ebi-a-GCST90018855	Hashimoto thyroiditis	Hashimoto thyroiditis || ||	TRUE	igd	155224134	0.07465	5.96898e-06	7	3656	ebi-a-GCST90001430	|| id:ebi-a-GCST90001430	TRUE	reported	igd	2	TRUE
rs533239981	C	G	C	G	0.3011	0.3979	0.0387	0.0457654	FALSE	TRUE	FALSE	ebi-a-GCST90018855	8	75515052	0.2545	395640	0.118	Hashimoto thyroiditis || id:ebi-a-GCST90018855	Hashimoto thyroiditis	Hashimoto thyroiditis || ||	TRUE	igd	75515052	0.06365	2.32199e-06	8	3656	ebi-a-GCST90001430	|| id:ebi-a-GCST90001430	TRUE	reported	igd	2	TRUE
rs55708924	G	A	G	A	-0.4222	-0.0347	0.0185	0.0154987	FALSE	FALSE	FALSE	ebi-a-GCST90018855	21	16767346	0.048	395640	0.4701	Hashimoto thyroiditis || id:ebi-a-GCST90018855	Hashimoto thyroiditis	Hashimoto thyroiditis || ||	TRUE	igd	16767346	0.08736	1.39801e-06	21	3656	ebi-a-GCST90001430	|| id:ebi-a-GCST90001430	TRUE	reported	igd	2	TRUE
rs55877424	A	G	A	G	0.1449	0.0421	0.1607	0.104632	FALSE	FALSE	FALSE	ebi-a-GCST90018855	2	12243809	0.024	395640	0.0787608	Hashimoto thyroiditis || id:ebi-a-GCST90018855	Hashimoto thyroiditis	Hashimoto thyroiditis || ||	TRUE	igd	12243809	0.0327	9.68902e-06	2	3656	ebi-a-GCST90001430	|| id:ebi-a-GCST90001430	TRUE	reported	igd	2	TRUE
rs60521331	A	G	A	G	0.1214	0.0061	0.5022	0.438334	FALSE	FALSE	FALSE	ebi-a-GCST90018855	17	8639905	0.0163	395640	0.706401	Hashimoto thyroiditis || id:ebi-a-GCST90018855	Hashimoto thyroiditis	Hashimoto thyroiditis || ||	TRUE	igd	8639905	0.02433	6.26095e-07	17	3656	ebi-a-GCST90001430	|| id:ebi-a-GCST90001430	TRUE	reported	igd	2	TRUE
rs60953943	A	G	A	G	-0.4228	-0.1385	0.0204	0.0108326	FALSE	FALSE	FALSE	ebi-a-GCST90018855	8	60077245	0.1159	395640	0.2318	Hashimoto thyroiditis || id:ebi-a-GCST90018855	Hashimoto thyroiditis	Hashimoto thyroiditis || ||	TRUE	igd	60077245	0.08863	1.91298e-06	8	3656	ebi-a-GCST90001430	|| id:ebi-a-GCST90001430	TRUE	reported	igd	2	TRUE
rs6131010	G	A	G	A	-0.1184	-0.0412	0.6172	0.712322	FALSE	FALSE	FALSE	ebi-a-GCST90018855	20	44724305	0.018	395640	0.0219301	Hashimoto thyroiditis || id:ebi-a-GCST90018855	Hashimoto thyroiditis	Hashimoto thyroiditis || ||	TRUE	igd	44724305	0.02588	4.94698e-06	20	3656	ebi-a-GCST90001430	|| id:ebi-a-GCST90001430	TRUE	reported	igd	2	TRUE
rs62474511	T	A	T	A	0.2018	0.0207	0.0927	0.121468	FALSE	TRUE	FALSE	ebi-a-GCST90018855	7	123275484	0.0238	395640	0.3859	Hashimoto thyroiditis || id:ebi-a-GCST90018855	Hashimoto thyroiditis	Hashimoto thyroiditis || ||	TRUE	igd	123275484	0.04179	1.417e-06	7	3656	ebi-a-GCST90001430	|| id:ebi-a-GCST90001430	TRUE	reported	igd	2	TRUE
rs655580	A	G	A	G	0.1258	0.0147	0.4571	0.374431	FALSE	FALSE	FALSE	ebi-a-GCST90018855	19	53039110	0.0172	395640	0.3916	Hashimoto thyroiditis || id:ebi-a-GCST90018855	Hashimoto thyroiditis	Hashimoto thyroiditis || ||	TRUE	igd	53039110	0.02423	2.18902e-07	19	3656	ebi-a-GCST90001430	|| id:ebi-a-GCST90001430	TRUE	reported	igd	2	TRUE
rs6831487	G	T	G	T	0.1165	0.0294	0.4702	0.252262	FALSE	FALSE	FALSE	ebi-a-GCST90018855	4	170331972	0.0185	395640	0.1121	Hashimoto thyroiditis || id:ebi-a-GCST90018855	Hashimoto thyroiditis	Hashimoto thyroiditis || ||	TRUE	igd	170331972	0.02467	2.42298e-06	4	3656	ebi-a-GCST90001430	|| id:ebi-a-GCST90001430	TRUE	reported	igd	2	TRUE
rs74151247	A	C	A	C	0.348	0.0263	0.0302	0.110089	FALSE	FALSE	FALSE	ebi-a-GCST90018855	10	97801073	0.0477	395640	0.5817	Hashimoto thyroiditis || id:ebi-a-GCST90018855	Hashimoto thyroiditis	Hashimoto thyroiditis || ||	TRUE	igd	97801073	0.07127	1.09199e-06	10	3656	ebi-a-GCST90001430	|| id:ebi-a-GCST90001430	TRUE	reported	igd	2	TRUE
rs75319860	C	T	C	T	0.3651	-0.0725	0.0249	0.017393	FALSE	FALSE	FALSE	ebi-a-GCST90018855	12	110312229	0.0746	395640	0.3308	Hashimoto thyroiditis || id:ebi-a-GCST90018855	Hashimoto thyroiditis	Hashimoto thyroiditis || ||	TRUE	igd	110312229	0.07896	3.91201e-06	12	3656	ebi-a-GCST90001430	|| id:ebi-a-GCST90001430	TRUE	reported	igd	2	TRUE
rs75474045	A	G	A	G	0.503	0.0557	0.0126	0.02195	FALSE	FALSE	FALSE	ebi-a-GCST90018855	13	72428296	0.0611	395640	0.362	Hashimoto thyroiditis || id:ebi-a-GCST90018855	Hashimoto thyroiditis	Hashimoto thyroiditis || ||	TRUE	igd	72428296	0.1077	3.125e-06	13	3656	ebi-a-GCST90001430	|| id:ebi-a-GCST90001430	TRUE	reported	igd	2	TRUE
rs75512885	A	T	A	T	-0.2112	-0.0365	0.0788	0.0618355	FALSE	TRUE	FALSE	ebi-a-GCST90018855	5	158317602	0.0355	395640	0.3041	Hashimoto thyroiditis || id:ebi-a-GCST90018855	Hashimoto thyroiditis	Hashimoto thyroiditis || ||	TRUE	igd	158317602	0.04633	5.32304e-06	5	3656	ebi-a-GCST90001430	|| id:ebi-a-GCST90001430	TRUE	reported	igd	2	TRUE
rs76400856	C	A	C	A	0.2233	0.0034	0.0639	0.0966628	FALSE	FALSE	FALSE	ebi-a-GCST90018855	10	56638876	0.0312	395640	0.9127	Hashimoto thyroiditis || id:ebi-a-GCST90018855	Hashimoto thyroiditis	Hashimoto thyroiditis || ||	TRUE	igd	56638876	0.0485	4.30299e-06	10	3656	ebi-a-GCST90001430	|| id:ebi-a-GCST90001430	TRUE	reported	igd	2	TRUE
rs7840067	C	T	C	T	-0.1537	-0.009	0.1978	0.297839	FALSE	FALSE	FALSE	ebi-a-GCST90018855	8	130582787	0.0191	395640	0.6387	Hashimoto thyroiditis || id:ebi-a-GCST90018855	Hashimoto thyroiditis	Hashimoto thyroiditis || ||	TRUE	igd	130582787	0.03026	3.95704e-07	8	3656	ebi-a-GCST90001430	|| id:ebi-a-GCST90001430	TRUE	reported	igd	2	TRUE
rs9459562	C	G	C	G	0.1106	0.0189	0.4346	0.280388	FALSE	TRUE	TRUE	ebi-a-GCST90018855	6	166502048	0.0178	395640	0.2866	Hashimoto thyroiditis || id:ebi-a-GCST90018855	Hashimoto thyroiditis	Hashimoto thyroiditis || ||	TRUE	igd	166502048	0.0246	7.11607e-06	6	3656	ebi-a-GCST90001430	|| id:ebi-a-GCST90001430	TRUE	reported	igd	2	FALSE

## Sheet: Sw mem %lymphocyte
SNP	effect_allele.exposure	other_allele.exposure	effect_allele.outcome	other_allele.outcome	beta.exposure	beta.outcome	eaf.exposure	eaf.outcome	remove	palindromic	ambiguous	id.outcome	chr	pos	se.outcome	samplesize.outcome	pval.outcome	outcome	originalname.outcome	outcome.deprecated	mr_keep.outcome	data_source.outcome	pval.exposure	samplesize.exposure	se.exposure	chr.exposure	pos.exposure	id.exposure	exposure	mr_keep.exposure	pval_origin.exposure	data_source.exposure	action	mr_keep
rs11653761	T	G	T	G	-0.1491	0.0036	0.592	0.578128	FALSE	FALSE	FALSE	ebi-a-GCST90018855	17	2716535	0.0166	395640	0.8295	Hashimoto thyroiditis || id:ebi-a-GCST90018855	Hashimoto thyroiditis	Hashimoto thyroiditis || ||	TRUE	igd	2.298e-09	3656	0.02489	17	2716535	ebi-a-GCST90001434	|| id:ebi-a-GCST90001434	TRUE	reported	igd	2	TRUE
rs117231919	T	C	T	C	0.17	0.0482	0.1219	0.07774	FALSE	FALSE	FALSE	ebi-a-GCST90018855	19	652628	0.0329	395640	0.1429	Hashimoto thyroiditis || id:ebi-a-GCST90018855	Hashimoto thyroiditis	Hashimoto thyroiditis || ||	TRUE	igd	6.95296e-06	3656	0.03776	19	652628	ebi-a-GCST90001434	|| id:ebi-a-GCST90001434	TRUE	reported	igd	2	TRUE
rs118076634	T	C	T	C	1.115	0.0925	0.0025	0.02289	FALSE	FALSE	FALSE	ebi-a-GCST90018855	11	94589940	0.0395	395640	0.01911	Hashimoto thyroiditis || id:ebi-a-GCST90018855	Hashimoto thyroiditis	Hashimoto thyroiditis || ||	TRUE	igd	1.083e-06	3656	0.2283	11	94589940	ebi-a-GCST90001434	|| id:ebi-a-GCST90001434	TRUE	reported	igd	2	TRUE
rs12426629	G	C	G	C	-0.2182	0.0091	0.0989	0.063154	FALSE	TRUE	FALSE	ebi-a-GCST90018855	12	54797571	0.0233	395640	0.6953	Hashimoto thyroiditis || id:ebi-a-GCST90018855	Hashimoto thyroiditis	Hashimoto thyroiditis || ||	TRUE	igd	4.52397e-07	3656	0.04316	12	54797571	ebi-a-GCST90001434	|| id:ebi-a-GCST90001434	TRUE	reported	igd	2	TRUE
rs138728953	A	C	A	C	0.311	0.0308	0.0319	0.0754293	FALSE	FALSE	FALSE	ebi-a-GCST90018855	19	14698416	0.0371	395640	0.4066	Hashimoto thyroiditis || id:ebi-a-GCST90018855	Hashimoto thyroiditis	Hashimoto thyroiditis || ||	TRUE	igd	8.77708e-06	3656	0.06986	19	14698416	ebi-a-GCST90001434	|| id:ebi-a-GCST90001434	TRUE	reported	igd	2	TRUE
rs145744014	T	C	T	C	0.5148	-0.0097	0.0116	0.0210735	FALSE	FALSE	FALSE	ebi-a-GCST90018855	18	61418402	0.0383	395640	0.7998	Hashimoto thyroiditis || id:ebi-a-GCST90018855	Hashimoto thyroiditis	Hashimoto thyroiditis || ||	TRUE	igd	6.92293e-06	3656	0.1143	18	61418402	ebi-a-GCST90001434	|| id:ebi-a-GCST90001434	TRUE	reported	igd	2	TRUE
rs1519526	C	T	C	T	0.1674	0.0324	0.1957	0.260167	FALSE	FALSE	FALSE	ebi-a-GCST90018855	2	136967396	0.0238	395640	0.1729	Hashimoto thyroiditis || id:ebi-a-GCST90018855	Hashimoto thyroiditis	Hashimoto thyroiditis || ||	TRUE	igd	1.341e-07	3656	0.03168	2	136967396	ebi-a-GCST90001434	|| id:ebi-a-GCST90001434	TRUE	reported	igd	2	TRUE
rs17029267	T	C	T	C	0.3178	0.0121	0.03	0.0353298	FALSE	FALSE	FALSE	ebi-a-GCST90018855	4	100572746	0.0442	395640	0.785301	Hashimoto thyroiditis || id:ebi-a-GCST90018855	Hashimoto thyroiditis	Hashimoto thyroiditis || ||	TRUE	igd	7.56397e-06	3656	0.07088	4	100572746	ebi-a-GCST90001434	|| id:ebi-a-GCST90001434	TRUE	reported	igd	2	TRUE
rs17405603	T	A	T	A	-0.1343	0.0193	0.2842	0.216525	FALSE	TRUE	FALSE	ebi-a-GCST90018855	5	144608340	0.0187	395640	0.3021	Hashimoto thyroiditis || id:ebi-a-GCST90018855	Hashimoto thyroiditis	Hashimoto thyroiditis || ||	TRUE	igd	1.44202e-06	3656	0.02781	5	144608340	ebi-a-GCST90001434	|| id:ebi-a-GCST90001434	TRUE	reported	igd	2	TRUE
rs190799514	C	T	C	T	0.3656	-0.1214	0.0272	0.0145954	FALSE	FALSE	FALSE	ebi-a-GCST90018855	8	55620993	0.0964	395640	0.2077	Hashimoto thyroiditis || id:ebi-a-GCST90018855	Hashimoto thyroiditis	Hashimoto thyroiditis || ||	TRUE	igd	2.20298e-06	3656	0.07711	8	55620993	ebi-a-GCST90001434	|| id:ebi-a-GCST90001434	TRUE	reported	igd	2	TRUE
rs377621503	T	C	T	C	-0.7635	-0.3088	0.0049	0.002541	FALSE	FALSE	FALSE	ebi-a-GCST90018855	19	645485	0.1916	395640	0.107	Hashimoto thyroiditis || id:ebi-a-GCST90018855	Hashimoto thyroiditis	Hashimoto thyroiditis || ||	TRUE	igd	8.80299e-06	3656	0.1715	19	645485	ebi-a-GCST90001434	|| id:ebi-a-GCST90001434	TRUE	reported	igd	2	TRUE
rs62382785	A	G	A	G	0.1313	0.0286	0.2492	0.136181	FALSE	FALSE	FALSE	ebi-a-GCST90018855	5	165581566	0.0229	395640	0.2125	Hashimoto thyroiditis || id:ebi-a-GCST90018855	Hashimoto thyroiditis	Hashimoto thyroiditis || ||	TRUE	igd	6.22702e-06	3656	0.02902	5	165581566	ebi-a-GCST90001434	|| id:ebi-a-GCST90001434	TRUE	reported	igd	2	TRUE
rs726449	T	C	T	C	0.1133	0.0156	0.4387	0.293852	FALSE	FALSE	FALSE	ebi-a-GCST90018855	13	109151489	0.0178	395640	0.3836	Hashimoto thyroiditis || id:ebi-a-GCST90018855	Hashimoto thyroiditis	Hashimoto thyroiditis || ||	TRUE	igd	6.35902e-06	3656	0.02505	13	109151489	ebi-a-GCST90001434	|| id:ebi-a-GCST90001434	TRUE	reported	igd	2	TRUE
rs7595246	C	T	C	T	0.1684	0.0197	0.1893	0.332005	FALSE	FALSE	FALSE	ebi-a-GCST90018855	2	238554657	0.0204	395640	0.333	Hashimoto thyroiditis || id:ebi-a-GCST90018855	Hashimoto thyroiditis	Hashimoto thyroiditis || ||	TRUE	igd	8.91908e-08	3656	0.03143	2	238554657	ebi-a-GCST90001434	|| id:ebi-a-GCST90001434	TRUE	reported	igd	2	TRUE
rs7640978	T	C	T	C	0.1649	-0.0053	0.1493	0.0771016	FALSE	FALSE	FALSE	ebi-a-GCST90018855	3	32533010	0.0299	395640	0.8607	Hashimoto thyroiditis || id:ebi-a-GCST90018855	Hashimoto thyroiditis	Hashimoto thyroiditis || ||	TRUE	igd	3.535e-06	3656	0.0355	3	32533010	ebi-a-GCST90001434	|| id:ebi-a-GCST90001434	TRUE	reported	igd	2	TRUE
rs7840395	G	A	G	A	-0.1437	0.0124	0.5715	0.398216	FALSE	FALSE	FALSE	ebi-a-GCST90018855	8	144984956	0.0166	395640	0.4551	Hashimoto thyroiditis || id:ebi-a-GCST90018855	Hashimoto thyroiditis	Hashimoto thyroiditis || ||	TRUE	igd	1.21099e-08	3656	0.02516	8	144984956	ebi-a-GCST90001434	|| id:ebi-a-GCST90001434	TRUE	reported	igd	2	TRUE
rs814418	T	C	T	C	0.199	-0.0576	0.0907	0.109421	FALSE	FALSE	FALSE	ebi-a-GCST90018855	8	9936753	0.0328	395640	0.0786702	Hashimoto thyroiditis || id:ebi-a-GCST90018855	Hashimoto thyroiditis	Hashimoto thyroiditis || ||	TRUE	igd	9.6801e-06	3656	0.04491	8	9936753	ebi-a-GCST90001434	|| id:ebi-a-GCST90001434	TRUE	reported	igd	2	TRUE
rs9520836	G	A	G	A	0.1567	0.0286	0.5044	0.328668	FALSE	FALSE	FALSE	ebi-a-GCST90018855	13	108957063	0.0195	395640	0.1429	Hashimoto thyroiditis || id:ebi-a-GCST90018855	Hashimoto thyroiditis	Hashimoto thyroiditis || ||	TRUE	igd	2.91199e-10	3656	0.02479	13	108957063	ebi-a-GCST90001434	|| id:ebi-a-GCST90001434	TRUE	reported	igd	2	TRUE

## Sheet: CD62L- plasmacytoid DC %DC
SNP	effect_allele.exposure	other_allele.exposure	effect_allele.outcome	other_allele.outcome	beta.exposure	beta.outcome	eaf.exposure	eaf.outcome	remove	palindromic	ambiguous	id.outcome	chr	pos	se.outcome	samplesize.outcome	pval.outcome	outcome	originalname.outcome	outcome.deprecated	mr_keep.outcome	data_source.outcome	pos.exposure	samplesize.exposure	se.exposure	pval.exposure	chr.exposure	id.exposure	exposure	mr_keep.exposure	pval_origin.exposure	data_source.exposure	action	mr_keep
rs11000032	A	G	A	G	0.1292	0.0016	0.2843	0.282095	FALSE	FALSE	FALSE	ebi-a-GCST90018855	10	73619601	0.0193	395640	0.9357	Hashimoto thyroiditis || id:ebi-a-GCST90018855	Hashimoto thyroiditis	Hashimoto thyroiditis || ||	TRUE	igd	73619601	3410	0.02767	3.12802e-06	10	ebi-a-GCST90001471	|| id:ebi-a-GCST90001471	TRUE	reported	igd	2	TRUE
rs116054627	A	G	A	G	0.2959	0.027	0.0411	0.0740782	FALSE	FALSE	FALSE	ebi-a-GCST90018855	2	51168498	0.0256	395640	0.2917	Hashimoto thyroiditis || id:ebi-a-GCST90018855	Hashimoto thyroiditis	Hashimoto thyroiditis || ||	TRUE	igd	51168498	3410	0.063	2.73602e-06	2	ebi-a-GCST90001471	|| id:ebi-a-GCST90001471	TRUE	reported	igd	2	TRUE
rs146839224	A	G	A	G	1.182	0.0468	0.0025	0.0198338	FALSE	FALSE	FALSE	ebi-a-GCST90018855	10	131367364	0.0361	395640	0.1946	Hashimoto thyroiditis || id:ebi-a-GCST90018855	Hashimoto thyroiditis	Hashimoto thyroiditis || ||	TRUE	igd	131367364	3410	0.2447	1.41899e-06	10	ebi-a-GCST90001471	|| id:ebi-a-GCST90001471	TRUE	reported	igd	2	TRUE
rs148594241	C	T	C	T	-0.3282	-0.1267	0.0324	0.0111072	FALSE	FALSE	FALSE	ebi-a-GCST90018855	2	236709624	0.1241	395640	0.3073	Hashimoto thyroiditis || id:ebi-a-GCST90018855	Hashimoto thyroiditis	Hashimoto thyroiditis || ||	TRUE	igd	236709624	3410	0.07246	6.11097e-06	2	ebi-a-GCST90001471	|| id:ebi-a-GCST90001471	TRUE	reported	igd	2	TRUE
rs148863428	A	G	A	G	1.06	-0.0881	0.0029	0.0179034	FALSE	FALSE	FALSE	ebi-a-GCST90018855	4	107554477	0.3665	395640	0.8099	Hashimoto thyroiditis || id:ebi-a-GCST90018855	Hashimoto thyroiditis	Hashimoto thyroiditis || ||	TRUE	igd	107554477	3410	0.232	5.07002e-06	4	ebi-a-GCST90001471	|| id:ebi-a-GCST90001471	TRUE	reported	igd	2	TRUE
rs182833362	A	G	A	G	1.949	0.0602	0.0009	0.0116157	FALSE	FALSE	FALSE	ebi-a-GCST90018855	16	27972325	0.1036	395640	0.561399	Hashimoto thyroiditis || id:ebi-a-GCST90018855	Hashimoto thyroiditis	Hashimoto thyroiditis || ||	TRUE	igd	27972325	3410	0.408	1.86299e-06	16	ebi-a-GCST90001471	|| id:ebi-a-GCST90001471	TRUE	reported	igd	2	TRUE
rs1835019	T	C	T	C	0.1261	-0.0135	0.7415	0.596897	FALSE	FALSE	FALSE	ebi-a-GCST90018855	5	66583829	0.0175	395640	0.4378	Hashimoto thyroiditis || id:ebi-a-GCST90018855	Hashimoto thyroiditis	Hashimoto thyroiditis || ||	TRUE	igd	66583829	3410	0.02791	6.43799e-06	5	ebi-a-GCST90001471	|| id:ebi-a-GCST90001471	TRUE	reported	igd	2	TRUE
rs191779135	G	A	G	A	-0.2664	-0.1499	0.0867	0.0108837	FALSE	FALSE	FALSE	ebi-a-GCST90018855	4	82502357	0.1402	395640	0.285	Hashimoto thyroiditis || id:ebi-a-GCST90018855	Hashimoto thyroiditis	Hashimoto thyroiditis || ||	TRUE	igd	82502357	3410	0.04411	1.721e-09	4	ebi-a-GCST90001471	|| id:ebi-a-GCST90001471	TRUE	reported	igd	2	TRUE
rs3827963	G	A	G	A	0.1206	0.0054	0.3408	0.270605	FALSE	FALSE	FALSE	ebi-a-GCST90018855	20	20371744	0.0179	395640	0.7624	Hashimoto thyroiditis || id:ebi-a-GCST90018855	Hashimoto thyroiditis	Hashimoto thyroiditis || ||	TRUE	igd	20371744	3410	0.02628	4.61902e-06	20	ebi-a-GCST90001471	|| id:ebi-a-GCST90001471	TRUE	reported	igd	2	TRUE
rs4462104	C	T	C	T	-0.1401	-0.0341	0.2009	0.164654	FALSE	FALSE	FALSE	ebi-a-GCST90018855	1	36975893	0.0223	395640	0.1264	Hashimoto thyroiditis || id:ebi-a-GCST90018855	Hashimoto thyroiditis	Hashimoto thyroiditis || ||	TRUE	igd	36975893	3410	0.03077	5.46097e-06	1	ebi-a-GCST90001471	|| id:ebi-a-GCST90001471	TRUE	reported	igd	2	TRUE
rs55971447	T	C	T	C	-0.3011	0.0197	0.2352	0.115664	FALSE	FALSE	FALSE	ebi-a-GCST90018855	1	161515326	0.0275	395640	0.4729	Hashimoto thyroiditis || id:ebi-a-GCST90018855	Hashimoto thyroiditis	Hashimoto thyroiditis || ||	TRUE	igd	161515326	3410	0.02899	6.69885e-25	1	ebi-a-GCST90001471	|| id:ebi-a-GCST90001471	TRUE	reported	igd	2	TRUE
rs56374915	A	G	A	G	-0.1787	-0.0024	0.1116	0.072793	FALSE	FALSE	FALSE	ebi-a-GCST90018855	7	115086436	0.0315	395640	0.9399	Hashimoto thyroiditis || id:ebi-a-GCST90018855	Hashimoto thyroiditis	Hashimoto thyroiditis || ||	TRUE	igd	115086436	3410	0.03964	6.77407e-06	7	ebi-a-GCST90001471	|| id:ebi-a-GCST90001471	TRUE	reported	igd	2	TRUE
rs61859443	A	G	A	G	0.7951	0.0985	0.005	0.0315192	FALSE	FALSE	FALSE	ebi-a-GCST90018855	10	43792983	0.049	395640	0.0445	Hashimoto thyroiditis || id:ebi-a-GCST90018855	Hashimoto thyroiditis	Hashimoto thyroiditis || ||	TRUE	igd	43792983	3410	0.1781	8.28591e-06	10	ebi-a-GCST90001471	|| id:ebi-a-GCST90001471	TRUE	reported	igd	2	TRUE
rs62297340	A	C	A	C	0.1816	-0.0012	0.1132	0.150406	FALSE	FALSE	FALSE	ebi-a-GCST90018855	4	5407389	0.021	395640	0.956	Hashimoto thyroiditis || id:ebi-a-GCST90018855	Hashimoto thyroiditis	Hashimoto thyroiditis || ||	TRUE	igd	5407389	3410	0.03899	3.30803e-06	4	ebi-a-GCST90001471	|| id:ebi-a-GCST90001471	TRUE	reported	igd	2	TRUE
rs62495198	T	A	T	A	-0.1115	-0.0334	0.4751	0.452281	FALSE	TRUE	TRUE	ebi-a-GCST90018855	8	13705385	0.0523	395640	0.523	Hashimoto thyroiditis || id:ebi-a-GCST90018855	Hashimoto thyroiditis	Hashimoto thyroiditis || ||	TRUE	igd	13705385	3410	0.0251	9.15208e-06	8	ebi-a-GCST90001471	|| id:ebi-a-GCST90001471	TRUE	reported	igd	2	FALSE
rs6535445	C	T	C	T	-0.3029	-0.0244	0.344	0.317102	FALSE	FALSE	FALSE	ebi-a-GCST90018855	4	84151427	0.0186	395640	0.1889	Hashimoto thyroiditis || id:ebi-a-GCST90018855	Hashimoto thyroiditis	Hashimoto thyroiditis || ||	TRUE	igd	84151427	3410	0.02564	1.34803e-31	4	ebi-a-GCST90001471	|| id:ebi-a-GCST90001471	TRUE	reported	igd	2	TRUE
rs75472065	C	A	C	A	0.6724	0.1617	0.0072	0.0062243	FALSE	FALSE	FALSE	ebi-a-GCST90018855	3	77076673	0.1054	395640	0.1252	Hashimoto thyroiditis || id:ebi-a-GCST90018855	Hashimoto thyroiditis	Hashimoto thyroiditis || ||	TRUE	igd	77076673	3410	0.1479	5.61694e-06	3	ebi-a-GCST90001471	|| id:ebi-a-GCST90001471	TRUE	reported	igd	2	TRUE
rs79659729	T	C	T	C	-0.2731	0.09	0.0456	0.0377393	FALSE	FALSE	FALSE	ebi-a-GCST90018855	4	84265416	0.2754	395640	0.743901	Hashimoto thyroiditis || id:ebi-a-GCST90018855	Hashimoto thyroiditis	Hashimoto thyroiditis || ||	TRUE	igd	84265416	3410	0.06127	8.53198e-06	4	ebi-a-GCST90001471	|| id:ebi-a-GCST90001471	TRUE	reported	igd	2	TRUE
rs79976443	A	G	A	G	-0.2638	-0.1085	0.0462	0.0161466	FALSE	FALSE	FALSE	ebi-a-GCST90018855	3	78714454	0.0801	395640	0.1755	Hashimoto thyroiditis || id:ebi-a-GCST90018855	Hashimoto thyroiditis	Hashimoto thyroiditis || ||	TRUE	igd	78714454	3410	0.05899	7.96893e-06	3	ebi-a-GCST90001471	|| id:ebi-a-GCST90001471	TRUE	reported	igd	2	TRUE
rs8044705	C	T	C	T	0.1095	-0.0111	0.4141	0.39767	FALSE	FALSE	FALSE	ebi-a-GCST90018855	16	48914991	0.0165	395640	0.5033	Hashimoto thyroiditis || id:ebi-a-GCST90018855	Hashimoto thyroiditis	Hashimoto thyroiditis || ||	TRUE	igd	48914991	3410	0.02473	9.80099e-06	16	ebi-a-GCST90001471	|| id:ebi-a-GCST90001471	TRUE	reported	igd	2	TRUE

## Sheet: Resting Treg %CD4 
SNP	effect_allele.exposure	other_allele.exposure	effect_allele.outcome	other_allele.outcome	beta.exposure	beta.outcome	eaf.exposure	eaf.outcome	remove	palindromic	ambiguous	id.outcome	chr	pos	se.outcome	samplesize.outcome	pval.outcome	outcome	originalname.outcome	outcome.deprecated	mr_keep.outcome	data_source.outcome	chr.exposure	pos.exposure	se.exposure	samplesize.exposure	pval.exposure	id.exposure	exposure	mr_keep.exposure	pval_origin.exposure	data_source.exposure	action	mr_keep
rs1084331	G	A	G	A	-0.1546	0.007	0.8586	0.898136	FALSE	FALSE	FALSE	ebi-a-GCST90018855	6	125213827	0.0301	395640	0.8163	Hashimoto thyroiditis || id:ebi-a-GCST90018855	Hashimoto thyroiditis	Hashimoto thyroiditis || ||	TRUE	igd	6	125213827	0.03375	3437	4.81804e-06	ebi-a-GCST90001482	|| id:ebi-a-GCST90001482	TRUE	reported	igd	2	TRUE
rs112553628	G	A	G	A	0.2882	0.0736	0.0352	0.0672537	FALSE	FALSE	FALSE	ebi-a-GCST90018855	2	38077329	0.0369	395640	0.0458997	Hashimoto thyroiditis || id:ebi-a-GCST90018855	Hashimoto thyroiditis	Hashimoto thyroiditis || ||	TRUE	igd	2	38077329	0.06287	3437	4.72596e-06	ebi-a-GCST90001482	|| id:ebi-a-GCST90001482	TRUE	reported	igd	2	TRUE
rs113376235	A	C	A	C	0.3318	0.015	0.0278	0.023646	FALSE	FALSE	FALSE	ebi-a-GCST90018855	16	75514711	0.0469	395640	0.7491	Hashimoto thyroiditis || id:ebi-a-GCST90018855	Hashimoto thyroiditis	Hashimoto thyroiditis || ||	TRUE	igd	16	75514711	0.07267	3437	5.153e-06	ebi-a-GCST90001482	|| id:ebi-a-GCST90001482	TRUE	reported	igd	2	TRUE
rs115383271	A	C	A	C	0.2552	-0.0144	0.0541	0.0265597	FALSE	FALSE	FALSE	ebi-a-GCST90018855	2	39367533	0.0657	395640	0.8262	Hashimoto thyroiditis || id:ebi-a-GCST90018855	Hashimoto thyroiditis	Hashimoto thyroiditis || ||	TRUE	igd	2	39367533	0.0517	3437	8.37202e-07	ebi-a-GCST90001482	|| id:ebi-a-GCST90001482	TRUE	reported	igd	2	TRUE
rs117680001	A	C	A	C	0.5355	-0.0789	0.0105	0.0208965	FALSE	FALSE	FALSE	ebi-a-GCST90018855	17	13652401	0.0488	395640	0.1057	Hashimoto thyroiditis || id:ebi-a-GCST90018855	Hashimoto thyroiditis	Hashimoto thyroiditis || ||	TRUE	igd	17	13652401	0.117	3437	4.91496e-06	ebi-a-GCST90001482	|| id:ebi-a-GCST90001482	TRUE	reported	igd	2	TRUE
rs12133465	G	A	G	A	0.6418	0.016	0.0096	0.0348105	FALSE	FALSE	FALSE	ebi-a-GCST90018855	1	195430336	0.0501	395640	0.7491	Hashimoto thyroiditis || id:ebi-a-GCST90018855	Hashimoto thyroiditis	Hashimoto thyroiditis || ||	TRUE	igd	1	195430336	0.1191	3437	7.59801e-08	ebi-a-GCST90001482	|| id:ebi-a-GCST90001482	TRUE	reported	igd	2	TRUE
rs12141656	G	T	G	T	0.6122	0.0567	0.0092	0.0310263	FALSE	FALSE	FALSE	ebi-a-GCST90018855	1	189081342	0.0515	395640	0.2707	Hashimoto thyroiditis || id:ebi-a-GCST90018855	Hashimoto thyroiditis	Hashimoto thyroiditis || ||	TRUE	igd	1	189081342	0.1213	3437	4.72705e-07	ebi-a-GCST90001482	|| id:ebi-a-GCST90001482	TRUE	reported	igd	2	TRUE
rs138915779	A	C	A	C	1.439	0.0141	0.0035	0.0218087	FALSE	FALSE	FALSE	ebi-a-GCST90018855	1	190079170	0.0678	395640	0.8356	Hashimoto thyroiditis || id:ebi-a-GCST90018855	Hashimoto thyroiditis	Hashimoto thyroiditis || ||	TRUE	igd	1	190079170	0.2131	3437	1.72108e-11	ebi-a-GCST90001482	|| id:ebi-a-GCST90001482	TRUE	reported	igd	2	TRUE
rs145833948	A	C	A	C	0.2778	-0.0676	0.0425	0.0225018	FALSE	FALSE	FALSE	ebi-a-GCST90018855	12	41804479	0.0419	395640	0.1068	Hashimoto thyroiditis || id:ebi-a-GCST90018855	Hashimoto thyroiditis	Hashimoto thyroiditis || ||	TRUE	igd	12	41804479	0.05849	3437	2.11602e-06	ebi-a-GCST90001482	|| id:ebi-a-GCST90001482	TRUE	reported	igd	2	TRUE
rs146899923	C	T	C	T	0.6595	-0.8814	0.0089	0.0167512	FALSE	FALSE	FALSE	ebi-a-GCST90018855	1	195919849	0.3974	395640	0.0265497	Hashimoto thyroiditis || id:ebi-a-GCST90018855	Hashimoto thyroiditis	Hashimoto thyroiditis || ||	TRUE	igd	1	195919849	0.129	3437	3.36403e-07	ebi-a-GCST90001482	|| id:ebi-a-GCST90001482	TRUE	reported	igd	2	TRUE
rs147071297	A	G	A	G	1.123	-0.0717	0.0039	0.0162044	FALSE	FALSE	FALSE	ebi-a-GCST90018855	1	191648600	0.0588	395640	0.2227	Hashimoto thyroiditis || id:ebi-a-GCST90018855	Hashimoto thyroiditis	Hashimoto thyroiditis || ||	TRUE	igd	1	191648600	0.1849	3437	1.40001e-09	ebi-a-GCST90001482	|| id:ebi-a-GCST90001482	TRUE	reported	igd	2	TRUE
rs147345848	T	C	T	C	-0.3187	-0.004	0.0273	0.0485934	FALSE	FALSE	FALSE	ebi-a-GCST90018855	14	69803533	0.0343	395640	0.9062	Hashimoto thyroiditis || id:ebi-a-GCST90018855	Hashimoto thyroiditis	Hashimoto thyroiditis || ||	TRUE	igd	14	69803533	0.07024	3437	5.90595e-06	ebi-a-GCST90001482	|| id:ebi-a-GCST90001482	TRUE	reported	igd	2	TRUE
rs147958143	T	A	T	A	-0.5364	0.0091	0.0111	0.0125251	FALSE	TRUE	FALSE	ebi-a-GCST90018855	1	238096255	0.0463	395640	0.8439	Hashimoto thyroiditis || id:ebi-a-GCST90018855	Hashimoto thyroiditis	Hashimoto thyroiditis || ||	TRUE	igd	1	238096255	0.1072	3437	5.938e-07	ebi-a-GCST90001482	|| id:ebi-a-GCST90001482	TRUE	reported	igd	2	TRUE
rs148054039	T	G	T	G	-0.2123	0.006	0.0653	0.0577217	FALSE	FALSE	FALSE	ebi-a-GCST90018855	13	110095055	0.0362	395640	0.8674	Hashimoto thyroiditis || id:ebi-a-GCST90018855	Hashimoto thyroiditis	Hashimoto thyroiditis || ||	TRUE	igd	13	110095055	0.04663	3437	5.47104e-06	ebi-a-GCST90001482	|| id:ebi-a-GCST90001482	TRUE	reported	igd	2	TRUE
rs150956189	C	T	C	T	2.897	-0.1153	0.0003	0.023856	FALSE	FALSE	FALSE	ebi-a-GCST90018855	1	214625781	0.0442	395640	0.00905107	Hashimoto thyroiditis || id:ebi-a-GCST90018855	Hashimoto thyroiditis	Hashimoto thyroiditis || ||	TRUE	igd	1	214625781	0.5951	3437	1.17999e-06	ebi-a-GCST90001482	|| id:ebi-a-GCST90001482	TRUE	reported	igd	2	TRUE
rs17165751	G	A	G	A	-0.1891	0.0448	0.0841	0.0904917	FALSE	FALSE	FALSE	ebi-a-GCST90018855	7	131301614	0.0399	395640	0.2611	Hashimoto thyroiditis || id:ebi-a-GCST90018855	Hashimoto thyroiditis	Hashimoto thyroiditis || ||	TRUE	igd	7	131301614	0.04141	3437	5.11505e-06	ebi-a-GCST90001482	|| id:ebi-a-GCST90001482	TRUE	reported	igd	2	TRUE
rs17583875	A	G	A	G	2.309	-0.0762	0.0029	0.0213991	FALSE	FALSE	FALSE	ebi-a-GCST90018855	1	197924770	0.058	395640	0.1891	Hashimoto thyroiditis || id:ebi-a-GCST90018855	Hashimoto thyroiditis	Hashimoto thyroiditis || ||	TRUE	igd	1	197924770	0.2094	3437	8.26228e-28	ebi-a-GCST90001482	|| id:ebi-a-GCST90001482	TRUE	reported	igd	2	TRUE
rs17607399	T	C	T	C	0.1996	0.0657	0.1084	0.0580297	FALSE	FALSE	FALSE	ebi-a-GCST90018855	2	41884212	0.0311	395640	0.0346298	Hashimoto thyroiditis || id:ebi-a-GCST90018855	Hashimoto thyroiditis	Hashimoto thyroiditis || ||	TRUE	igd	2	41884212	0.03805	3437	1.64399e-07	ebi-a-GCST90001482	|| id:ebi-a-GCST90001482	TRUE	reported	igd	2	TRUE
rs188418491	G	A	G	A	2.017	-0.0097	0.0006	0.0299684	FALSE	FALSE	FALSE	ebi-a-GCST90018855	19	777304	0.0494	395640	0.8447	Hashimoto thyroiditis || id:ebi-a-GCST90018855	Hashimoto thyroiditis	Hashimoto thyroiditis || ||	TRUE	igd	19	777304	0.4421	3437	5.21399e-06	ebi-a-GCST90001482	|| id:ebi-a-GCST90001482	TRUE	reported	igd	2	TRUE
rs192123974	T	C	T	C	1.539	-0.0459	0.0016	0.0107241	FALSE	FALSE	FALSE	ebi-a-GCST90018855	11	13923816	0.0514	395640	0.3718	Hashimoto thyroiditis || id:ebi-a-GCST90018855	Hashimoto thyroiditis	Hashimoto thyroiditis || ||	TRUE	igd	11	13923816	0.3266	3437	2.53799e-06	ebi-a-GCST90001482	|| id:ebi-a-GCST90001482	TRUE	reported	igd	2	TRUE
rs247636	A	G	A	G	-0.2906	-0.0921	0.0361	0.0294458	FALSE	FALSE	FALSE	ebi-a-GCST90018855	5	142990496	0.0526	395640	0.0797903	Hashimoto thyroiditis || id:ebi-a-GCST90018855	Hashimoto thyroiditis	Hashimoto thyroiditis || ||	TRUE	igd	5	142990496	0.06183	3437	2.69501e-06	ebi-a-GCST90001482	|| id:ebi-a-GCST90001482	TRUE	reported	igd	2	TRUE
rs28401504	T	G	T	G	0.2405	0.0375	0.0524	0.047772	FALSE	FALSE	FALSE	ebi-a-GCST90018855	1	203497175	0.0391	395640	0.3377	Hashimoto thyroiditis || id:ebi-a-GCST90018855	Hashimoto thyroiditis	Hashimoto thyroiditis || ||	TRUE	igd	1	203497175	0.05317	3437	6.28001e-06	ebi-a-GCST90001482	|| id:ebi-a-GCST90001482	TRUE	reported	igd	2	TRUE
rs3016770	G	T	G	T	-0.1657	-0.0092	0.8897	0.726846	FALSE	FALSE	FALSE	ebi-a-GCST90018855	11	128694040	0.0193	395640	0.6342	Hashimoto thyroiditis || id:ebi-a-GCST90018855	Hashimoto thyroiditis	Hashimoto thyroiditis || ||	TRUE	igd	11	128694040	0.03691	3437	7.34108e-06	ebi-a-GCST90001482	|| id:ebi-a-GCST90001482	TRUE	reported	igd	2	TRUE
rs34441774	A	G	A	G	-0.1445	0.0584	0.1621	0.0640411	FALSE	FALSE	FALSE	ebi-a-GCST90018855	22	49440757	0.0341	395640	0.08627	Hashimoto thyroiditis || id:ebi-a-GCST90018855	Hashimoto thyroiditis	Hashimoto thyroiditis || ||	TRUE	igd	22	49440757	0.03172	3437	5.40406e-06	ebi-a-GCST90001482	|| id:ebi-a-GCST90001482	TRUE	reported	igd	2	TRUE
rs408686	A	C	A	C	-0.2655	-0.0137	0.8142	0.890378	FALSE	FALSE	FALSE	ebi-a-GCST90018855	2	39177320	0.0433	395640	0.7519	Hashimoto thyroiditis || id:ebi-a-GCST90018855	Hashimoto thyroiditis	Hashimoto thyroiditis || ||	TRUE	igd	2	39177320	0.03044	3437	4.21988e-18	ebi-a-GCST90001482	|| id:ebi-a-GCST90001482	TRUE	reported	igd	2	TRUE
rs4959016	T	C	T	C	-0.1474	0.1081	0.5928	0.731492	FALSE	FALSE	FALSE	ebi-a-GCST90018855	6	31297833	0.0647	395640	0.0947807	Hashimoto thyroiditis || id:ebi-a-GCST90018855	Hashimoto thyroiditis	Hashimoto thyroiditis || ||	TRUE	igd	6	31297833	0.03155	3437	3.11903e-06	ebi-a-GCST90001482	|| id:ebi-a-GCST90001482	TRUE	reported	igd	2	TRUE
rs56090633	T	A	T	A	-0.1068	0.0029	0.4773	0.303524	FALSE	TRUE	TRUE	ebi-a-GCST90018855	7	51393519	0.0171	395640	0.8645	Hashimoto thyroiditis || id:ebi-a-GCST90018855	Hashimoto thyroiditis	Hashimoto thyroiditis || ||	TRUE	igd	7	51393519	0.02387	3437	7.87499e-06	ebi-a-GCST90001482	|| id:ebi-a-GCST90001482	TRUE	reported	igd	2	FALSE
rs62405562	G	A	G	A	-0.155	-0.0309	0.4537	0.376888	FALSE	FALSE	FALSE	ebi-a-GCST90018855	6	32451834	0.1016	395640	0.7612	Hashimoto thyroiditis || id:ebi-a-GCST90018855	Hashimoto thyroiditis	Hashimoto thyroiditis || ||	TRUE	igd	6	32451834	0.02965	3437	1.834e-07	ebi-a-GCST90001482	|| id:ebi-a-GCST90001482	TRUE	reported	igd	2	TRUE
rs6751481	C	T	C	T	0.2762	-0.0347	0.4709	0.514125	FALSE	FALSE	FALSE	ebi-a-GCST90018855	2	38897810	0.0163	395640	0.0334403	Hashimoto thyroiditis || id:ebi-a-GCST90018855	Hashimoto thyroiditis	Hashimoto thyroiditis || ||	TRUE	igd	2	38897810	0.0232	3437	4.7841e-32	ebi-a-GCST90001482	|| id:ebi-a-GCST90001482	TRUE	reported	igd	2	TRUE
rs72744142	A	G	A	G	-0.1499	0.0166	0.1507	0.06917	FALSE	FALSE	FALSE	ebi-a-GCST90018855	15	81518947	0.035	395640	0.635199	Hashimoto thyroiditis || id:ebi-a-GCST90018855	Hashimoto thyroiditis	Hashimoto thyroiditis || ||	TRUE	igd	15	81518947	0.03278	3437	4.93503e-06	ebi-a-GCST90001482	|| id:ebi-a-GCST90001482	TRUE	reported	igd	2	TRUE
rs73579441	C	T	C	T	0.2055	0.068	0.0716	0.0510806	FALSE	FALSE	FALSE	ebi-a-GCST90018855	8	49024059	0.0476	395640	0.1533	Hashimoto thyroiditis || id:ebi-a-GCST90018855	Hashimoto thyroiditis	Hashimoto thyroiditis || ||	TRUE	igd	8	49024059	0.04598	3437	8.13299e-06	ebi-a-GCST90001482	|| id:ebi-a-GCST90001482	TRUE	reported	igd	2	TRUE
rs7530076	A	G	A	G	-0.3827	-0.0805	0.9748	0.969194	FALSE	FALSE	FALSE	ebi-a-GCST90018855	1	195825276	0.044	395640	0.0669407	Hashimoto thyroiditis || id:ebi-a-GCST90018855	Hashimoto thyroiditis	Hashimoto thyroiditis || ||	TRUE	igd	1	195825276	0.07667	3437	6.27697e-07	ebi-a-GCST90001482	|| id:ebi-a-GCST90001482	TRUE	reported	igd	2	TRUE
rs76384362	T	C	T	C	0.3703	0.1747	0.0212	0.0141972	FALSE	FALSE	FALSE	ebi-a-GCST90018855	12	15365872	0.1274	395640	0.1704	Hashimoto thyroiditis || id:ebi-a-GCST90018855	Hashimoto thyroiditis	Hashimoto thyroiditis || ||	TRUE	igd	12	15365872	0.0807	3437	4.617e-06	ebi-a-GCST90001482	|| id:ebi-a-GCST90001482	TRUE	reported	igd	2	TRUE
rs79505492	G	A	G	A	-0.1913	0.0074	0.09	0.0591217	FALSE	FALSE	FALSE	ebi-a-GCST90018855	11	79167993	0.0278	395640	0.7892	Hashimoto thyroiditis || id:ebi-a-GCST90018855	Hashimoto thyroiditis	Hashimoto thyroiditis || ||	TRUE	igd	11	79167993	0.04122	3437	3.61002e-06	ebi-a-GCST90001482	|| id:ebi-a-GCST90001482	TRUE	reported	igd	2	TRUE
rs79524476	G	C	G	C	0.1481	-0.0005	0.1477	0.177264	FALSE	TRUE	FALSE	ebi-a-GCST90018855	19	40973561	0.0221	395640	0.9804	Hashimoto thyroiditis || id:ebi-a-GCST90018855	Hashimoto thyroiditis	Hashimoto thyroiditis || ||	TRUE	igd	19	40973561	0.03202	3437	3.86296e-06	ebi-a-GCST90001482	|| id:ebi-a-GCST90001482	TRUE	reported	igd	2	TRUE

## Sheet: CD39+ activated Treg %activated
SNP	effect_allele.exposure	other_allele.exposure	effect_allele.outcome	other_allele.outcome	beta.exposure	beta.outcome	eaf.exposure	eaf.outcome	remove	palindromic	ambiguous	id.outcome	chr	pos	se.outcome	samplesize.outcome	pval.outcome	outcome	originalname.outcome	outcome.deprecated	mr_keep.outcome	data_source.outcome	se.exposure	pval.exposure	chr.exposure	samplesize.exposure	pos.exposure	id.exposure	exposure	mr_keep.exposure	pval_origin.exposure	data_source.exposure	action	mr_keep
rs115545577	G	A	G	A	-1.135	-0.0748	0.0026	0.0203337	FALSE	FALSE	FALSE	ebi-a-GCST90018855	4	114230061	0.099	395640	0.4498	Hashimoto thyroiditis || id:ebi-a-GCST90018855	Hashimoto thyroiditis	Hashimoto thyroiditis || ||	TRUE	igd	0.2548	8.686e-06	4	3437	114230061	ebi-a-GCST90001490	|| id:ebi-a-GCST90001490	TRUE	reported	igd	2	TRUE
rs118006237	A	G	A	G	1.942	0.0263	0.0007	0.00419066	FALSE	FALSE	FALSE	ebi-a-GCST90018855	1	100480230	0.4899	395640	0.9571	Hashimoto thyroiditis || id:ebi-a-GCST90018855	Hashimoto thyroiditis	Hashimoto thyroiditis || ||	TRUE	igd	0.4013	1.357e-06	1	3437	100480230	ebi-a-GCST90001490	|| id:ebi-a-GCST90001490	TRUE	reported	igd	2	TRUE
rs12106894	C	A	C	A	-0.1875	-0.0013	0.1079	0.401478	FALSE	FALSE	FALSE	ebi-a-GCST90018855	3	127066325	0.0174	395640	0.9394	Hashimoto thyroiditis || id:ebi-a-GCST90018855	Hashimoto thyroiditis	Hashimoto thyroiditis || ||	TRUE	igd	0.04072	4.30101e-06	3	3437	127066325	ebi-a-GCST90001490	|| id:ebi-a-GCST90001490	TRUE	reported	igd	2	TRUE
rs2171655	C	A	C	A	0.3024	0.1545	0.0508	0.0237122	FALSE	FALSE	FALSE	ebi-a-GCST90018855	2	127229166	0.0647	395640	0.0169899	Hashimoto thyroiditis || id:ebi-a-GCST90018855	Hashimoto thyroiditis	Hashimoto thyroiditis || ||	TRUE	igd	0.05716	1.297e-07	2	3437	127229166	ebi-a-GCST90001490	|| id:ebi-a-GCST90001490	TRUE	reported	igd	2	TRUE
rs6432076	C	T	C	T	-0.1184	0.0035	0.3174	0.270787	FALSE	FALSE	FALSE	ebi-a-GCST90018855	2	10368044	0.0199	395640	0.8596	Hashimoto thyroiditis || id:ebi-a-GCST90018855	Hashimoto thyroiditis	Hashimoto thyroiditis || ||	TRUE	igd	0.02664	9.12599e-06	2	3437	10368044	ebi-a-GCST90001490	|| id:ebi-a-GCST90001490	TRUE	reported	igd	2	TRUE
rs72805325	G	C	G	C	-0.4465	-0.0696	0.0159	0.0289307	FALSE	TRUE	FALSE	ebi-a-GCST90018855	2	60887023	0.0333	395640	0.0368901	Hashimoto thyroiditis || id:ebi-a-GCST90018855	Hashimoto thyroiditis	Hashimoto thyroiditis || ||	TRUE	igd	0.09822	5.65197e-06	2	3437	60887023	ebi-a-GCST90001490	|| id:ebi-a-GCST90001490	TRUE	reported	igd	2	TRUE
rs77630931	T	C	T	C	1.098	0.0019	0.0026	0.0133719	FALSE	FALSE	FALSE	ebi-a-GCST90018855	5	80287625	0.0847	395640	0.9819	Hashimoto thyroiditis || id:ebi-a-GCST90018855	Hashimoto thyroiditis	Hashimoto thyroiditis || ||	TRUE	igd	0.242	5.90201e-06	5	3437	80287625	ebi-a-GCST90001490	|| id:ebi-a-GCST90001490	TRUE	reported	igd	2	TRUE
rs7774484	T	G	T	G	-0.3945	-0.0426	0.0185	0.0542487	FALSE	FALSE	FALSE	ebi-a-GCST90018855	6	7465057	0.0331	395640	0.1974	Hashimoto thyroiditis || id:ebi-a-GCST90018855	Hashimoto thyroiditis	Hashimoto thyroiditis || ||	TRUE	igd	0.08822	8.00995e-06	6	3437	7465057	ebi-a-GCST90001490	|| id:ebi-a-GCST90001490	TRUE	reported	igd	2	TRUE

## Sheet: CD33- HLA DR- AC
SNP	effect_allele.exposure	other_allele.exposure	effect_allele.outcome	other_allele.outcome	beta.exposure	beta.outcome	eaf.exposure	eaf.outcome	remove	palindromic	ambiguous	id.outcome	chr	pos	se.outcome	samplesize.outcome	pval.outcome	outcome	originalname.outcome	outcome.deprecated	mr_keep.outcome	data_source.outcome	se.exposure	pos.exposure	chr.exposure	pval.exposure	samplesize.exposure	id.exposure	exposure	mr_keep.exposure	pval_origin.exposure	data_source.exposure	action	mr_keep
rs116851051	C	T	C	T	-0.648	0.2672	0.014	0.0198134	FALSE	FALSE	FALSE	ebi-a-GCST90018855	20	15544052	0.1218	395640	0.0282898	Hashimoto thyroiditis || id:ebi-a-GCST90018855	Hashimoto thyroiditis	Hashimoto thyroiditis || ||	TRUE	igd	0.1415	15544052	20	4.97096e-06	1858	ebi-a-GCST90001522	|| id:ebi-a-GCST90001522	TRUE	reported	igd	2	TRUE
rs117195035	T	C	T	C	0.2769	-0.0184	0.0778	0.0375839	FALSE	FALSE	FALSE	ebi-a-GCST90018855	18	72338465	0.0432	395640	0.6698	Hashimoto thyroiditis || id:ebi-a-GCST90018855	Hashimoto thyroiditis	Hashimoto thyroiditis || ||	TRUE	igd	0.06232	72338465	18	9.36893e-06	1858	ebi-a-GCST90001522	|| id:ebi-a-GCST90001522	TRUE	reported	igd	2	TRUE
rs1205315	G	A	G	A	-0.1664	0.0089	0.3114	0.201873	FALSE	FALSE	FALSE	ebi-a-GCST90018855	19	54838294	0.0197	395640	0.651	Hashimoto thyroiditis || id:ebi-a-GCST90018855	Hashimoto thyroiditis	Hashimoto thyroiditis || ||	TRUE	igd	0.03605	54838294	19	4.19498e-06	1858	ebi-a-GCST90001522	|| id:ebi-a-GCST90001522	TRUE	reported	igd	2	TRUE
rs12276131	A	G	A	G	-0.1585	0.035	0.5081	0.382395	FALSE	FALSE	FALSE	ebi-a-GCST90018855	11	4839164	0.0167	395640	0.0362602	Hashimoto thyroiditis || id:ebi-a-GCST90018855	Hashimoto thyroiditis	Hashimoto thyroiditis || ||	TRUE	igd	0.03347	4839164	11	2.34898e-06	1858	ebi-a-GCST90001522	|| id:ebi-a-GCST90001522	TRUE	reported	igd	2	TRUE
rs142340400	G	C	G	C	0.4225	0.0001	0.046	0.0195053	FALSE	TRUE	FALSE	ebi-a-GCST90018855	19	3958937	0.0858	395640	0.9992	Hashimoto thyroiditis || id:ebi-a-GCST90018855	Hashimoto thyroiditis	Hashimoto thyroiditis || ||	TRUE	igd	0.08113	3958937	19	2.12799e-07	1858	ebi-a-GCST90001522	|| id:ebi-a-GCST90001522	TRUE	reported	igd	2	TRUE
rs144148395	A	G	A	G	-0.3475	0.05	0.0576	0.117044	FALSE	FALSE	FALSE	ebi-a-GCST90018855	10	38761057	0.0249	395640	0.0444304	Hashimoto thyroiditis || id:ebi-a-GCST90018855	Hashimoto thyroiditis	Hashimoto thyroiditis || ||	TRUE	igd	0.07666	38761057	10	6.20798e-06	1858	ebi-a-GCST90001522	|| id:ebi-a-GCST90001522	TRUE	reported	igd	2	TRUE
rs145308006	G	A	G	A	-0.8101	0.1102	0.0102	0.0126712	FALSE	FALSE	FALSE	ebi-a-GCST90018855	6	103221111	0.0606	395640	0.0689096	Hashimoto thyroiditis || id:ebi-a-GCST90018855	Hashimoto thyroiditis	Hashimoto thyroiditis || ||	TRUE	igd	0.1738	103221111	6	3.37303e-06	1858	ebi-a-GCST90001522	|| id:ebi-a-GCST90001522	TRUE	reported	igd	2	TRUE
rs145397048	G	A	G	A	0.505	-0.0545	0.0223	0.0234526	FALSE	FALSE	FALSE	ebi-a-GCST90018855	14	101739270	0.0535	395640	0.3083	Hashimoto thyroiditis || id:ebi-a-GCST90018855	Hashimoto thyroiditis	Hashimoto thyroiditis || ||	TRUE	igd	0.1123	101739270	14	7.30601e-06	1858	ebi-a-GCST90001522	|| id:ebi-a-GCST90001522	TRUE	reported	igd	2	TRUE
rs145540967	G	C	G	C	-1.312	0.043	0.0038	0.0322122	FALSE	TRUE	FALSE	ebi-a-GCST90018855	19	31193989	0.0713	395640	0.5459	Hashimoto thyroiditis || id:ebi-a-GCST90018855	Hashimoto thyroiditis	Hashimoto thyroiditis || ||	TRUE	igd	0.2783	31193989	19	2.60699e-06	1858	ebi-a-GCST90001522	|| id:ebi-a-GCST90001522	TRUE	reported	igd	2	TRUE
rs150206406	T	A	T	A	0.6723	0.0168	0.0135	0.00836847	FALSE	TRUE	FALSE	ebi-a-GCST90018855	18	35502118	0.082	395640	0.838	Hashimoto thyroiditis || id:ebi-a-GCST90018855	Hashimoto thyroiditis	Hashimoto thyroiditis || ||	TRUE	igd	0.1447	35502118	18	3.61002e-06	1858	ebi-a-GCST90001522	|| id:ebi-a-GCST90001522	TRUE	reported	igd	2	TRUE
rs17644026	T	C	T	C	-0.27	0.007	0.0845	0.0986456	FALSE	FALSE	FALSE	ebi-a-GCST90018855	4	53828606	0.0243	395640	0.7733	Hashimoto thyroiditis || id:ebi-a-GCST90018855	Hashimoto thyroiditis	Hashimoto thyroiditis || ||	TRUE	igd	0.05948	53828606	4	5.98095e-06	1858	ebi-a-GCST90001522	|| id:ebi-a-GCST90001522	TRUE	reported	igd	2	TRUE
rs2893591	A	G	A	G	0.2146	0.0025	0.1534	0.218899	FALSE	FALSE	FALSE	ebi-a-GCST90018855	7	105343363	0.0193	395640	0.8956	Hashimoto thyroiditis || id:ebi-a-GCST90018855	Hashimoto thyroiditis	Hashimoto thyroiditis || ||	TRUE	igd	0.04597	105343363	7	3.26099e-06	1858	ebi-a-GCST90001522	|| id:ebi-a-GCST90001522	TRUE	reported	igd	2	TRUE
rs55867246	A	G	A	G	-0.3044	0.0144	0.0635	0.0908151	FALSE	FALSE	FALSE	ebi-a-GCST90018855	14	54236212	0.0407	395640	0.723299	Hashimoto thyroiditis || id:ebi-a-GCST90018855	Hashimoto thyroiditis	Hashimoto thyroiditis || ||	TRUE	igd	0.06772	54236212	14	7.35902e-06	1858	ebi-a-GCST90001522	|| id:ebi-a-GCST90001522	TRUE	reported	igd	2	TRUE
rs59118111	C	G	C	G	-0.4264	0.0277	0.0371	0.17862	FALSE	TRUE	FALSE	ebi-a-GCST90018855	1	4044791	0.0217	395640	0.2014	Hashimoto thyroiditis || id:ebi-a-GCST90018855	Hashimoto thyroiditis	Hashimoto thyroiditis || ||	TRUE	igd	0.08487	4044791	1	5.56506e-07	1858	ebi-a-GCST90001522	|| id:ebi-a-GCST90001522	TRUE	reported	igd	2	TRUE
rs67418059	T	C	T	C	0.3374	0.0198	0.0562	0.117748	FALSE	FALSE	FALSE	ebi-a-GCST90018855	15	65664499	0.0271	395640	0.4643	Hashimoto thyroiditis || id:ebi-a-GCST90018855	Hashimoto thyroiditis	Hashimoto thyroiditis || ||	TRUE	igd	0.07164	65664499	15	2.66201e-06	1858	ebi-a-GCST90001522	|| id:ebi-a-GCST90001522	TRUE	reported	igd	2	TRUE
rs6918752	A	G	A	G	-0.1626	-0.0474	0.6983	0.701657	FALSE	FALSE	FALSE	ebi-a-GCST90018855	6	139658866	0.02	395640	0.0175999	Hashimoto thyroiditis || id:ebi-a-GCST90018855	Hashimoto thyroiditis	Hashimoto thyroiditis || ||	TRUE	igd	0.03656	139658866	6	9.21107e-06	1858	ebi-a-GCST90001522	|| id:ebi-a-GCST90001522	TRUE	reported	igd	2	TRUE
rs7079561	A	G	A	G	0.3739	0.023	0.9553	0.857777	FALSE	FALSE	FALSE	ebi-a-GCST90018855	10	128153755	0.0269	395640	0.3933	Hashimoto thyroiditis || id:ebi-a-GCST90018855	Hashimoto thyroiditis	Hashimoto thyroiditis || ||	TRUE	igd	0.08181	128153755	10	5.19996e-06	1858	ebi-a-GCST90001522	|| id:ebi-a-GCST90001522	TRUE	reported	igd	2	TRUE
rs72826499	T	C	T	C	-0.309	-0.0114	0.0667	0.0794912	FALSE	FALSE	FALSE	ebi-a-GCST90018855	6	19014908	0.0342	395640	0.739301	Hashimoto thyroiditis || id:ebi-a-GCST90018855	Hashimoto thyroiditis	Hashimoto thyroiditis || ||	TRUE	igd	0.06772	19014908	6	5.37898e-06	1858	ebi-a-GCST90001522	|| id:ebi-a-GCST90001522	TRUE	reported	igd	2	TRUE
rs77571541	C	T	C	T	-0.6084	0.0192	0.0159	0.0353541	FALSE	FALSE	FALSE	ebi-a-GCST90018855	16	84165036	0.0489	395640	0.6947	Hashimoto thyroiditis || id:ebi-a-GCST90018855	Hashimoto thyroiditis	Hashimoto thyroiditis || ||	TRUE	igd	0.1367	84165036	16	9.05691e-06	1858	ebi-a-GCST90001522	|| id:ebi-a-GCST90001522	TRUE	reported	igd	2	TRUE
rs930273	T	C	T	C	-0.2339	0.0309	0.8819	0.667657	FALSE	FALSE	FALSE	ebi-a-GCST90018855	3	10659768	0.0214	395640	0.1495	Hashimoto thyroiditis || id:ebi-a-GCST90018855	Hashimoto thyroiditis	Hashimoto thyroiditis || ||	TRUE	igd	0.05139	10659768	3	5.671e-06	1858	ebi-a-GCST90001522	|| id:ebi-a-GCST90001522	TRUE	reported	igd	2	TRUE
rs9916257	T	G	T	G	-0.1904	-0.0004	0.5737	0.392364	FALSE	FALSE	FALSE	ebi-a-GCST90018855	17	33797371	0.0169	395640	0.9827	Hashimoto thyroiditis || id:ebi-a-GCST90018855	Hashimoto thyroiditis	Hashimoto thyroiditis || ||	TRUE	igd	0.03354	33797371	17	1.591e-08	1858	ebi-a-GCST90001522	|| id:ebi-a-GCST90001522	TRUE	reported	igd	2	TRUE

## Sheet: EM CD4+ AC
SNP	effect_allele.exposure	other_allele.exposure	effect_allele.outcome	other_allele.outcome	beta.exposure	beta.outcome	eaf.exposure	eaf.outcome	remove	palindromic	ambiguous	id.outcome	chr	pos	se.outcome	samplesize.outcome	pval.outcome	outcome	originalname.outcome	outcome.deprecated	mr_keep.outcome	data_source.outcome	se.exposure	samplesize.exposure	chr.exposure	pos.exposure	pval.exposure	id.exposure	exposure	mr_keep.exposure	pval_origin.exposure	data_source.exposure	action	mr_keep
rs112785791	A	G	A	G	-0.3605	0.0305	0.0252	0.0466655	FALSE	FALSE	FALSE	ebi-a-GCST90018855	12	114413657	0.0391	395640	0.4358	Hashimoto thyroiditis || id:ebi-a-GCST90018855	Hashimoto thyroiditis	Hashimoto thyroiditis || ||	TRUE	igd	0.0813	3395	12	114413657	9.52796e-06	ebi-a-GCST90001542	|| id:ebi-a-GCST90001542	TRUE	reported	igd	2	TRUE
rs115531274	G	A	G	A	0.1635	0.0012	0.151	0.0433132	FALSE	FALSE	FALSE	ebi-a-GCST90018855	5	18401623	0.0315	395640	0.9704	Hashimoto thyroiditis || id:ebi-a-GCST90018855	Hashimoto thyroiditis	Hashimoto thyroiditis || ||	TRUE	igd	0.03639	3395	5	18401623	7.27294e-06	ebi-a-GCST90001542	|| id:ebi-a-GCST90001542	TRUE	reported	igd	2	TRUE
rs115795061	A	T	A	T	-0.3061	-0.1219	0.0446	0.023217	FALSE	TRUE	FALSE	ebi-a-GCST90018855	6	32731861	0.078	395640	0.118	Hashimoto thyroiditis || id:ebi-a-GCST90018855	Hashimoto thyroiditis	Hashimoto thyroiditis || ||	TRUE	igd	0.06859	3395	6	32731861	8.37202e-06	ebi-a-GCST90001542	|| id:ebi-a-GCST90001542	TRUE	reported	igd	2	TRUE
rs11579717	A	G	A	G	-0.8572	0.0184	0.0044	0.052012	FALSE	FALSE	FALSE	ebi-a-GCST90018855	1	199999121	0.0325	395640	0.5711	Hashimoto thyroiditis || id:ebi-a-GCST90018855	Hashimoto thyroiditis	Hashimoto thyroiditis || ||	TRUE	igd	0.192	3395	1	199999121	8.24708e-06	ebi-a-GCST90001542	|| id:ebi-a-GCST90001542	TRUE	reported	igd	2	TRUE
rs117563350	G	A	G	A	-0.3637	0.0596	0.0308	0.0104807	FALSE	FALSE	FALSE	ebi-a-GCST90018855	6	151699396	0.1149	395640	0.6039	Hashimoto thyroiditis || id:ebi-a-GCST90018855	Hashimoto thyroiditis	Hashimoto thyroiditis || ||	TRUE	igd	0.07298	3395	6	151699396	6.55798e-07	ebi-a-GCST90001542	|| id:ebi-a-GCST90001542	TRUE	reported	igd	2	TRUE
rs12894769	A	G	A	G	-0.3375	-0.0001	0.0293	0.0378433	FALSE	FALSE	FALSE	ebi-a-GCST90018855	14	79210529	0.0394	395640	0.9985	Hashimoto thyroiditis || id:ebi-a-GCST90018855	Hashimoto thyroiditis	Hashimoto thyroiditis || ||	TRUE	igd	0.07604	3395	14	79210529	9.33297e-06	ebi-a-GCST90001542	|| id:ebi-a-GCST90001542	TRUE	reported	igd	2	TRUE
rs142002778	C	T	C	T	-0.4619	0.1101	0.0169	0.02	FALSE	FALSE	FALSE	ebi-a-GCST90018855	3	75855397	0.0644	395640	0.0873293	Hashimoto thyroiditis || id:ebi-a-GCST90018855	Hashimoto thyroiditis	Hashimoto thyroiditis || ||	TRUE	igd	0.1018	3395	3	75855397	5.93499e-06	ebi-a-GCST90001542	|| id:ebi-a-GCST90001542	TRUE	reported	igd	2	TRUE
rs143648086	A	G	A	G	-0.3431	-0.0613	0.0296	0.0126389	FALSE	FALSE	FALSE	ebi-a-GCST90018855	9	139422055	0.1443	395640	0.6708	Hashimoto thyroiditis || id:ebi-a-GCST90018855	Hashimoto thyroiditis	Hashimoto thyroiditis || ||	TRUE	igd	0.0767	3395	9	139422055	7.96306e-06	ebi-a-GCST90001542	|| id:ebi-a-GCST90001542	TRUE	reported	igd	2	TRUE
rs148709760	A	G	A	G	-0.3035	-0.056	0.0411	0.0253575	FALSE	FALSE	FALSE	ebi-a-GCST90018855	9	136923252	0.0603	395640	0.3532	Hashimoto thyroiditis || id:ebi-a-GCST90018855	Hashimoto thyroiditis	Hashimoto thyroiditis || ||	TRUE	igd	0.0642	3395	9	136923252	2.357e-06	ebi-a-GCST90001542	|| id:ebi-a-GCST90001542	TRUE	reported	igd	2	TRUE
rs150956189	C	T	C	T	-3.037	-0.1153	0.0003	0.023856	FALSE	FALSE	FALSE	ebi-a-GCST90018855	1	214625781	0.0442	395640	0.00905107	Hashimoto thyroiditis || id:ebi-a-GCST90018855	Hashimoto thyroiditis	Hashimoto thyroiditis || ||	TRUE	igd	0.6532	3395	1	214625781	3.45096e-06	ebi-a-GCST90001542	|| id:ebi-a-GCST90001542	TRUE	reported	igd	2	TRUE
rs17183358	A	T	A	T	-0.241	-0.0257	0.058	0.159382	FALSE	TRUE	FALSE	ebi-a-GCST90018855	10	2738100	0.0206	395640	0.2115	Hashimoto thyroiditis || id:ebi-a-GCST90018855	Hashimoto thyroiditis	Hashimoto thyroiditis || ||	TRUE	igd	0.05435	3395	10	2738100	9.55191e-06	ebi-a-GCST90001542	|| id:ebi-a-GCST90001542	TRUE	reported	igd	2	TRUE
rs17376950	C	G	C	G	-0.3012	-0.0708	0.0479	0.0431719	FALSE	TRUE	FALSE	ebi-a-GCST90018855	3	60085026	0.0387	395640	0.0673395	Hashimoto thyroiditis || id:ebi-a-GCST90018855	Hashimoto thyroiditis	Hashimoto thyroiditis || ||	TRUE	igd	0.06185	3395	3	60085026	1.16399e-06	ebi-a-GCST90001542	|| id:ebi-a-GCST90001542	TRUE	reported	igd	2	TRUE
rs541367304	A	G	A	G	-1.792	0.0103	0.0032	0.0179654	FALSE	FALSE	FALSE	ebi-a-GCST90018855	1	198283058	0.126	395640	0.9349	Hashimoto thyroiditis || id:ebi-a-GCST90018855	Hashimoto thyroiditis	Hashimoto thyroiditis || ||	TRUE	igd	0.2636	3395	1	198283058	1.25401e-11	ebi-a-GCST90001542	|| id:ebi-a-GCST90001542	TRUE	reported	igd	2	TRUE
rs62447160	C	T	C	T	-0.1312	-0.0061	0.6415	0.493511	FALSE	FALSE	FALSE	ebi-a-GCST90018855	7	36527098	0.0172	395640	0.723701	Hashimoto thyroiditis || id:ebi-a-GCST90018855	Hashimoto thyroiditis	Hashimoto thyroiditis || ||	TRUE	igd	0.02669	3395	7	36527098	9.33792e-07	ebi-a-GCST90001542	|| id:ebi-a-GCST90001542	TRUE	reported	igd	2	TRUE
rs6729741	T	A	T	A	-0.1485	-0.0012	0.5459	0.50365	FALSE	TRUE	TRUE	ebi-a-GCST90018855	2	118599600	0.0164	395640	0.9396	Hashimoto thyroiditis || id:ebi-a-GCST90018855	Hashimoto thyroiditis	Hashimoto thyroiditis || ||	TRUE	igd	0.02603	3395	2	118599600	1.244e-08	ebi-a-GCST90001542	|| id:ebi-a-GCST90001542	TRUE	reported	igd	2	FALSE
rs72705882	T	C	T	C	-0.1714	-0.0202	0.1283	0.104701	FALSE	FALSE	FALSE	ebi-a-GCST90018855	15	26023978	0.0284	395640	0.4769	Hashimoto thyroiditis || id:ebi-a-GCST90018855	Hashimoto thyroiditis	Hashimoto thyroiditis || ||	TRUE	igd	0.03812	3395	15	26023978	7.12394e-06	ebi-a-GCST90001542	|| id:ebi-a-GCST90001542	TRUE	reported	igd	2	TRUE
rs74010649	T	G	T	G	-0.2226	0.032	0.076	0.0892268	FALSE	FALSE	FALSE	ebi-a-GCST90018855	16	7400983	0.0311	395640	0.3024	Hashimoto thyroiditis || id:ebi-a-GCST90018855	Hashimoto thyroiditis	Hashimoto thyroiditis || ||	TRUE	igd	0.04815	3395	16	7400983	3.89996e-06	ebi-a-GCST90001542	|| id:ebi-a-GCST90001542	TRUE	reported	igd	2	TRUE
rs74443612	G	A	G	A	-0.5672	0.017	0.01	0.0369457	FALSE	FALSE	FALSE	ebi-a-GCST90018855	8	77653957	0.0393	395640	0.6658	Hashimoto thyroiditis || id:ebi-a-GCST90018855	Hashimoto thyroiditis	Hashimoto thyroiditis || ||	TRUE	igd	0.1238	3395	8	77653957	4.77595e-06	ebi-a-GCST90001542	|| id:ebi-a-GCST90001542	TRUE	reported	igd	2	TRUE
rs75275482	T	C	T	C	-2.355	-0.2307	0.0004	0.00872146	FALSE	FALSE	FALSE	ebi-a-GCST90018855	8	121950150	0.1871	395640	0.2175	Hashimoto thyroiditis || id:ebi-a-GCST90018855	Hashimoto thyroiditis	Hashimoto thyroiditis || ||	TRUE	igd	0.5203	3395	8	121950150	6.20798e-06	ebi-a-GCST90001542	|| id:ebi-a-GCST90001542	TRUE	reported	igd	2	TRUE
rs75603168	T	C	T	C	-0.6847	0.0375	0.0069	0.0192842	FALSE	FALSE	FALSE	ebi-a-GCST90018855	4	5108593	0.0558	395640	0.5012	Hashimoto thyroiditis || id:ebi-a-GCST90018855	Hashimoto thyroiditis	Hashimoto thyroiditis || ||	TRUE	igd	0.1525	3395	4	5108593	7.33095e-06	ebi-a-GCST90001542	|| id:ebi-a-GCST90001542	TRUE	reported	igd	2	TRUE
rs7737130	A	C	A	C	0.2305	0.0067	0.0725	0.134163	FALSE	FALSE	FALSE	ebi-a-GCST90018855	5	123727627	0.0283	395640	0.8134	Hashimoto thyroiditis || id:ebi-a-GCST90018855	Hashimoto thyroiditis	Hashimoto thyroiditis || ||	TRUE	igd	0.04943	3395	5	123727627	3.23698e-06	ebi-a-GCST90001542	|| id:ebi-a-GCST90001542	TRUE	reported	igd	2	TRUE
rs77802035	T	C	T	C	0.3907	-0.0313	0.0228	0.0156241	FALSE	FALSE	FALSE	ebi-a-GCST90018855	13	49298909	0.0776	395640	0.686099	Hashimoto thyroiditis || id:ebi-a-GCST90018855	Hashimoto thyroiditis	Hashimoto thyroiditis || ||	TRUE	igd	0.08754	3395	13	49298909	8.32204e-06	ebi-a-GCST90001542	|| id:ebi-a-GCST90001542	TRUE	reported	igd	2	TRUE
rs78082758	G	A	G	A	-0.3978	-0.0358	0.0247	0.0102174	FALSE	FALSE	FALSE	ebi-a-GCST90018855	22	26812132	0.0578	395640	0.535601	Hashimoto thyroiditis || id:ebi-a-GCST90018855	Hashimoto thyroiditis	Hashimoto thyroiditis || ||	TRUE	igd	0.08196	3395	22	26812132	1.26701e-06	ebi-a-GCST90001542	|| id:ebi-a-GCST90001542	TRUE	reported	igd	2	TRUE
rs9961909	C	T	C	T	-0.3209	-0.0245	0.0439	0.18221	FALSE	FALSE	FALSE	ebi-a-GCST90018855	18	49180597	0.02	395640	0.2204	Hashimoto thyroiditis || id:ebi-a-GCST90018855	Hashimoto thyroiditis	Hashimoto thyroiditis || ||	TRUE	igd	0.06299	3395	18	49180597	3.68197e-07	ebi-a-GCST90001542	|| id:ebi-a-GCST90001542	TRUE	reported	igd	2	TRUE
rs9967156	C	G	C	G	0.1203	-0.005	0.4315	0.357979	FALSE	TRUE	TRUE	ebi-a-GCST90018855	18	73833744	0.0171	395640	0.770201	Hashimoto thyroiditis || id:ebi-a-GCST90018855	Hashimoto thyroiditis	Hashimoto thyroiditis || ||	TRUE	igd	0.02573	3395	18	73833744	3.06902e-06	ebi-a-GCST90001542	|| id:ebi-a-GCST90001542	TRUE	reported	igd	2	FALSE

[truncated: 24 more sheets: CM  CD8br %CD8br, CD8dim NKT AC, CD28- CD8dim %CD8dim, CD19 on IgD- CD27-, CD25 on unsw mem, CD25 on transitional, CD27 on IgD- CD38-, CD62L on monocyte, CD3 on CM CD8br  , CD3 on CD39+ secreting Treg , CD3 on CD45RA+ CD4+, CD3 on CD4 Treg , HVEM on CD45RA- CD4+, CD25 on CD39+ resting Treg , CD64 on CD14- CD16- , HLA DR on CD14+ CD16+ monocyte, CCR2 on CD62L+ myeloid DC, CCR2 on monocyte , CD4 on resting Treg , HLA DR on myeloid DC …]
