# Supplementary material for: Causal role of immune cells in Hashimoto’s thyroiditis: Mendelian randomization study
Source: Front Endocrinol (Lausanne). 2024 May 13;15:1352616. doi: 10.3389/fendo.2024.1352616 (PMC11128540; doi:10.3389/fendo.2024.1352616)
Supplement: Supplementary Table 3 — Results of MR and results of heterogeneity and pleiotropy of causal relationship between HT and immunotypes. [file Table_3.xlsx]

## Sheet: Sheet1
Table S3: Results of MR and results of heterogeneity and pleiotropy of causal relationship between HT and immunotypes.
Traits	method	nsnp	b	se	pval	lo_ci	up_ci	or	or_lci95	or_uci95	Heterogeneity and pleiotropy test
											Estimate	P
CD3 on CM CD8br	MR Egger	28	0.00623108	0.038976	0.874219	-0.0701619	0.082624	1.00625	0.932243	1.08613	7.19866	0.247725
	Weighted median	28	-0.00159965	0.0304955	0.958166	-0.0613708	0.0581715	0.998402	0.940474	1.0599
	Inverse variance weighted	28	-0.0534115	0.0267019	0.0454689	-0.105747	-0.00107582	0.94799	0.899652	0.998925	8.75326
	Simple mode	28	-0.133712	0.0629312	0.0429107	-0.257057	-0.0103671	0.874842	0.773324	0.989686
	Weighted mode	28	-0.0119924	0.0267521	0.657529	-0.0644265	0.0404417	0.988079	0.937605	1.04127
CD25 on CD39+ resting Treg	MR Egger	10	0.0150491	0.168295	0.930945	-0.314808	0.344906	1.01516	0.729929	1.41186	4.73705	0.435079
	Weighted median	10	-0.166398	0.0752769	0.0270718	-0.313941	-0.0188554	0.846709	0.730562	0.981321
	Inverse variance weighted	10	-0.115152	0.0566767	0.0421801	-0.226239	-0.00406591	0.89123	0.797528	0.995942	5.41215
	Simple mode	10	-0.234941	0.130931	0.10633	-0.491565	0.0216835	0.790618	0.611668	1.02192
	Weighted mode	10	-0.231185	0.131491	0.112583	-0.488907	0.0265363	0.793592	0.613297	1.02689
CCR2 on CD62L+ myeloid DC	MR Egger	10	-0.0823854	0.231042	0.730626	-0.535227	0.370456	0.920917	0.585537	1.44839	12.1865	0.777782
	Weighted median	10	-0.120472	0.0825689	0.14455	-0.282308	0.0413627	0.886501	0.754042	1.04223
	Inverse variance weighted	10	-0.145865	0.0739676	0.0486084	-0.290841	-0.00088839	0.864275	0.747634	0.999112	12.3163
	Simple mode	10	-0.0764388	0.114001	0.519366	-0.29988	0.147003	0.92641	0.740907	1.15836
	Weighted mode	10	-0.0835093	0.0930543	0.392865	-0.265896	0.098877	0.919882	0.766519	1.10393
CCR2 on monocyte	MR Egger	10	-0.0249299	0.18726	0.897378	-0.391959	0.342099	0.975378	0.675732	1.4079	7.08141	0.554998
	Weighted median	10	-0.0690787	0.0816149	0.39733	-0.229044	0.0908865	0.933253	0.795294	1.09514
	Inverse variance weighted	10	-0.13351	0.0632345	0.0347424	-0.25745	-0.00957043	0.875019	0.773021	0.990475	7.46089
	Simple mode	10	-0.107869	0.111021	0.356632	-0.325472	0.109733	0.897745	0.722187	1.11598
	Weighted mode	10	-0.0860346	0.0945913	0.386774	-0.271434	0.0993644	0.917562	0.762286	1.10447
