# Supplementary material for: Causal role of immune cells in Hashimoto’s thyroiditis: Mendelian randomization study
Source: Front Endocrinol (Lausanne). 2024 May 13;15:1352616. doi: 10.3389/fendo.2024.1352616 (PMC11128540; doi:10.3389/fendo.2024.1352616)
Supplement: Supplementary Table 4 — Detailed information about SNPs of immunotypes which are causally affected by HT. [file Table_4.xlsx]

## Sheet: CD3 on CM CD8br  
Table S4: Detailed information about SNPs of immunotypes which are causally affected by HT.															Table S2: Characteristics of the genetic variants associated with 34 immunr cell traits that have been identified to be associated with the risk of HT
SNP	effect_allele.exposure	other_allele.exposure	effect_allele.outcome	other_allele.outcome	beta.exposure	beta.outcome	eaf.exposure	eaf.outcome	remove	palindromic	ambiguous	id.outcome	chr	pos	se.outcome	samplesize.outcome	pval.outcome	outcome	originalname.outcome	outcome.deprecated	mr_keep.outcome	data_source.outcome	chr.exposure	pos.exposure	se.exposure	pval.exposure	samplesize.exposure	id.exposure	exposure	mr_keep.exposure	pval_origin.exposure	data_source.exposure	action	mr_keep
rs11611029	T	C	T	C	-0.0958	0.01284	0.393049	0.456	FALSE	FALSE	FALSE	ebi-a-GCST90001846	12	56385579	0.02675	2910	0.6313	CD3 on Central Memory CD8+ T cell || id:ebi-a-GCST90001846	CD3 on Central Memory CD8+ T cell	CD3 on Central Memory CD8+ T cell || ||	TRUE	igd	12	56385579	0.0168	1.16099e-08	395640	ebi-a-GCST90018855	Hashimoto thyroiditis || id:ebi-a-GCST90018855	TRUE	reported	igd	2	TRUE
rs11889341	T	C	T	C	0.1245	-0.0144	0.249062	0.2823	FALSE	FALSE	FALSE	ebi-a-GCST90001846	2	191943742	0.02952	2910	0.625801	CD3 on Central Memory CD8+ T cell || id:ebi-a-GCST90001846	CD3 on Central Memory CD8+ T cell	CD3 on Central Memory CD8+ T cell || ||	TRUE	igd	2	191943742	0.0191	6.64202e-11	395640	ebi-a-GCST90018855	Hashimoto thyroiditis || id:ebi-a-GCST90018855	TRUE	reported	igd	2	TRUE
rs1993945	T	A	T	A	0.1347	0.006187	0.525586	0.5586	FALSE	TRUE	TRUE	ebi-a-GCST90001846	5	76518195	0.02722	2910	0.8202	CD3 on Central Memory CD8+ T cell || id:ebi-a-GCST90001846	CD3 on Central Memory CD8+ T cell	CD3 on Central Memory CD8+ T cell || ||	TRUE	igd	5	76518195	0.0168	1.09597e-15	395640	ebi-a-GCST90018855	Hashimoto thyroiditis || id:ebi-a-GCST90018855	TRUE	reported	igd	2	FALSE
rs2110451	A	G	A	G	0.0998	-0.01112	0.375548	0.3136	FALSE	FALSE	FALSE	ebi-a-GCST90001846	12	9931347	0.02916	2910	0.7031	CD3 on Central Memory CD8+ T cell || id:ebi-a-GCST90001846	CD3 on Central Memory CD8+ T cell	CD3 on Central Memory CD8+ T cell || ||	TRUE	igd	12	9931347	0.0181	3.32598e-08	395640	ebi-a-GCST90018855	Hashimoto thyroiditis || id:ebi-a-GCST90018855	TRUE	reported	igd	2	TRUE
rs3184504	C	T	C	T	-0.179	0.01839	0.672884	0.5297	FALSE	FALSE	FALSE	ebi-a-GCST90001846	12	111884608	0.02777	2910	0.508	CD3 on Central Memory CD8+ T cell || id:ebi-a-GCST90001846	CD3 on Central Memory CD8+ T cell	CD3 on Central Memory CD8+ T cell || ||	TRUE	igd	12	111884608	0.0171	1.40411e-25	395640	ebi-a-GCST90018855	Hashimoto thyroiditis || id:ebi-a-GCST90018855	TRUE	reported	igd	2	TRUE
rs34636506	G	A	G	A	-0.1346	0.02735	0.373849	0.5402	FALSE	FALSE	FALSE	ebi-a-GCST90001846	2	204692216	0.02742	2910	0.3185	CD3 on Central Memory CD8+ T cell || id:ebi-a-GCST90001846	CD3 on Central Memory CD8+ T cell	CD3 on Central Memory CD8+ T cell || ||	TRUE	igd	2	204692216	0.0176	1.92309e-14	395640	ebi-a-GCST90018855	Hashimoto thyroiditis || id:ebi-a-GCST90018855	TRUE	reported	igd	2	TRUE
rs3997998	T	C	T	G	-0.1646	-0.01901	0.1621	0.3034	TRUE	FALSE	FALSE	ebi-a-GCST90001846	6	31327190	0.03274	2910	0.5616	CD3 on Central Memory CD8+ T cell || id:ebi-a-GCST90001846	CD3 on Central Memory CD8+ T cell	CD3 on Central Memory CD8+ T cell || ||	TRUE	igd	6	31327190	0.0246	2.21615e-11	395640	ebi-a-GCST90018855	Hashimoto thyroiditis || id:ebi-a-GCST90018855	TRUE	reported	igd	2	FALSE
rs6679677	A	C	A	C	0.3275	-0.2931	0.10821	0.0174	FALSE	FALSE	FALSE	ebi-a-GCST90001846	1	114303808	0.1025	2910	0.00427396	CD3 on Central Memory CD8+ T cell || id:ebi-a-GCST90001846	CD3 on Central Memory CD8+ T cell	CD3 on Central Memory CD8+ T cell || ||	TRUE	igd	1	114303808	0.0235	5.37032e-44	395640	ebi-a-GCST90018855	Hashimoto thyroiditis || id:ebi-a-GCST90018855	TRUE	reported	igd	2	TRUE
rs7030280	T	C	T	C	0.2051	-0.03485	0.747314	0.7017	FALSE	FALSE	FALSE	ebi-a-GCST90001846	9	100535267	0.02883	2910	0.2268	CD3 on Central Memory CD8+ T cell || id:ebi-a-GCST90001846	CD3 on Central Memory CD8+ T cell	CD3 on Central Memory CD8+ T cell || ||	TRUE	igd	9	100535267	0.0177	6.43576e-31	395640	ebi-a-GCST90018855	Hashimoto thyroiditis || id:ebi-a-GCST90018855	TRUE	reported	igd	2	TRUE
rs73192661	T	C	T	C	-0.1016	-0.02844	0.428715	0.4084	FALSE	FALSE	FALSE	ebi-a-GCST90001846	3	188128794	0.02751	2910	0.3014	CD3 on Central Memory CD8+ T cell || id:ebi-a-GCST90001846	CD3 on Central Memory CD8+ T cell	CD3 on Central Memory CD8+ T cell || ||	TRUE	igd	3	188128794	0.0168	1.45399e-09	395640	ebi-a-GCST90018855	Hashimoto thyroiditis || id:ebi-a-GCST90018855	TRUE	reported	igd	2	TRUE
rs757024	C	G	C	G	-0.0944	-0.02245	0.387417	0.4687	FALSE	TRUE	TRUE	ebi-a-GCST90001846	22	30471679	0.02739	2910	0.4125	CD3 on Central Memory CD8+ T cell || id:ebi-a-GCST90001846	CD3 on Central Memory CD8+ T cell	CD3 on Central Memory CD8+ T cell || ||	TRUE	igd	22	30471679	0.0165	1.08201e-08	395640	ebi-a-GCST90018855	Hashimoto thyroiditis || id:ebi-a-GCST90018855	TRUE	reported	igd	2	FALSE
rs7754251	C	G	C	G	0.0986	-0.0282	0.495563	0.3541	FALSE	TRUE	TRUE	ebi-a-GCST90001846	6	90989125	0.02806	2910	0.315	CD3 on Central Memory CD8+ T cell || id:ebi-a-GCST90001846	CD3 on Central Memory CD8+ T cell	CD3 on Central Memory CD8+ T cell || ||	TRUE	igd	6	90989125	0.0164	1.80501e-09	395640	ebi-a-GCST90018855	Hashimoto thyroiditis || id:ebi-a-GCST90018855	TRUE	reported	igd	2	FALSE
rs9271365	G	T	G	T	0.2531	-0.03494	0.442657	0.5022	FALSE	FALSE	FALSE	ebi-a-GCST90001846	6	32586794	0.0296	2910	0.238	CD3 on Central Memory CD8+ T cell || id:ebi-a-GCST90001846	CD3 on Central Memory CD8+ T cell	CD3 on Central Memory CD8+ T cell || ||	TRUE	igd	6	32586794	0.0192	1.43516e-39	395640	ebi-a-GCST90018855	Hashimoto thyroiditis || id:ebi-a-GCST90018855	TRUE	reported	igd	2	TRUE
rs9357119	T	G	T	G	-0.1507	0.04409	0.3761	0.2002	FALSE	FALSE	FALSE	ebi-a-GCST90001846	6	31229747	0.03607	2910	0.2217	CD3 on Central Memory CD8+ T cell || id:ebi-a-GCST90001846	CD3 on Central Memory CD8+ T cell	CD3 on Central Memory CD8+ T cell || ||	TRUE	igd	6	31229747	0.0199	3.6509e-14	395640	ebi-a-GCST90018855	Hashimoto thyroiditis || id:ebi-a-GCST90018855	TRUE	reported	igd	2	TRUE

## Sheet: CD25 on CD39+ resting Treg 
SNP	effect_allele.exposure	other_allele.exposure	effect_allele.outcome	other_allele.outcome	beta.exposure	beta.outcome	eaf.exposure	eaf.outcome	remove	palindromic	ambiguous	id.outcome	chr	pos	se.outcome	samplesize.outcome	pval.outcome	outcome	originalname.outcome	outcome.deprecated	mr_keep.outcome	data_source.outcome	chr.exposure	pos.exposure	se.exposure	pval.exposure	samplesize.exposure	id.exposure	exposure	mr_keep.exposure	pval_origin.exposure	data_source.exposure	action	mr_keep
rs11611029	T	C	T	C	-0.0958	0.0248	0.393049	0.453	FALSE	FALSE	FALSE	ebi-a-GCST90001938	12	56385579	0.02566	3118	0.3338	CD25 on CD39+ resting CD4 regulatory T cell || id:ebi-a-GCST90001938	CD25 on CD39+ resting CD4 regulatory T cell	CD25 on CD39+ resting CD4 regulatory T cell || ||	TRUE	igd	12	56385579	0.0168	1.16099e-08	395640	ebi-a-GCST90018855	Hashimoto thyroiditis || id:ebi-a-GCST90018855	TRUE	reported	igd	2	TRUE
rs11889341	T	C	T	C	0.1245	-0.01139	0.249062	0.2846	FALSE	FALSE	FALSE	ebi-a-GCST90001938	2	191943742	0.02822	3118	0.6866	CD25 on CD39+ resting CD4 regulatory T cell || id:ebi-a-GCST90001938	CD25 on CD39+ resting CD4 regulatory T cell	CD25 on CD39+ resting CD4 regulatory T cell || ||	TRUE	igd	2	191943742	0.0191	6.64202e-11	395640	ebi-a-GCST90018855	Hashimoto thyroiditis || id:ebi-a-GCST90018855	TRUE	reported	igd	2	TRUE
rs1993945	T	A	T	A	0.1347	-0.05119	0.525586	0.5614	FALSE	TRUE	TRUE	ebi-a-GCST90001938	5	76518195	0.02641	3118	0.0526696	CD25 on CD39+ resting CD4 regulatory T cell || id:ebi-a-GCST90001938	CD25 on CD39+ resting CD4 regulatory T cell	CD25 on CD39+ resting CD4 regulatory T cell || ||	TRUE	igd	5	76518195	0.0168	1.09597e-15	395640	ebi-a-GCST90018855	Hashimoto thyroiditis || id:ebi-a-GCST90018855	TRUE	reported	igd	2	FALSE
rs2110451	A	G	A	G	0.0998	-0.02347	0.375548	0.3129	FALSE	FALSE	FALSE	ebi-a-GCST90001938	12	9931347	0.02788	3118	0.3999	CD25 on CD39+ resting CD4 regulatory T cell || id:ebi-a-GCST90001938	CD25 on CD39+ resting CD4 regulatory T cell	CD25 on CD39+ resting CD4 regulatory T cell || ||	TRUE	igd	12	9931347	0.0181	3.32598e-08	395640	ebi-a-GCST90018855	Hashimoto thyroiditis || id:ebi-a-GCST90018855	TRUE	reported	igd	2	TRUE
rs3184504	C	T	C	T	-0.179	0.04205	0.672884	0.5337	FALSE	FALSE	FALSE	ebi-a-GCST90001938	12	111884608	0.02594	3118	0.105	CD25 on CD39+ resting CD4 regulatory T cell || id:ebi-a-GCST90001938	CD25 on CD39+ resting CD4 regulatory T cell	CD25 on CD39+ resting CD4 regulatory T cell || ||	TRUE	igd	12	111884608	0.0171	1.40411e-25	395640	ebi-a-GCST90018855	Hashimoto thyroiditis || id:ebi-a-GCST90018855	TRUE	reported	igd	2	TRUE
rs34636506	G	A	G	A	-0.1346	0.02061	0.373849	0.5427	FALSE	FALSE	FALSE	ebi-a-GCST90001938	2	204692216	0.02578	3118	0.424	CD25 on CD39+ resting CD4 regulatory T cell || id:ebi-a-GCST90001938	CD25 on CD39+ resting CD4 regulatory T cell	CD25 on CD39+ resting CD4 regulatory T cell || ||	TRUE	igd	2	204692216	0.0176	1.92309e-14	395640	ebi-a-GCST90018855	Hashimoto thyroiditis || id:ebi-a-GCST90018855	TRUE	reported	igd	2	TRUE
rs3997998	T	C	T	G	-0.1646	0.01417	0.1621	0.304	TRUE	FALSE	FALSE	ebi-a-GCST90001938	6	31327190	0.02916	3118	0.627001	CD25 on CD39+ resting CD4 regulatory T cell || id:ebi-a-GCST90001938	CD25 on CD39+ resting CD4 regulatory T cell	CD25 on CD39+ resting CD4 regulatory T cell || ||	TRUE	igd	6	31327190	0.0246	2.21615e-11	395640	ebi-a-GCST90018855	Hashimoto thyroiditis || id:ebi-a-GCST90018855	TRUE	reported	igd	2	FALSE
rs6679677	A	C	A	C	0.3275	0.02383	0.10821	0.017	FALSE	FALSE	FALSE	ebi-a-GCST90001938	1	114303808	0.09959	3118	0.8109	CD25 on CD39+ resting CD4 regulatory T cell || id:ebi-a-GCST90001938	CD25 on CD39+ resting CD4 regulatory T cell	CD25 on CD39+ resting CD4 regulatory T cell || ||	TRUE	igd	1	114303808	0.0235	5.37032e-44	395640	ebi-a-GCST90018855	Hashimoto thyroiditis || id:ebi-a-GCST90018855	TRUE	reported	igd	2	TRUE
rs7030280	T	C	T	C	0.2051	-0.04722	0.747314	0.6976	FALSE	FALSE	FALSE	ebi-a-GCST90001938	9	100535267	0.02764	3118	0.0876193	CD25 on CD39+ resting CD4 regulatory T cell || id:ebi-a-GCST90001938	CD25 on CD39+ resting CD4 regulatory T cell	CD25 on CD39+ resting CD4 regulatory T cell || ||	TRUE	igd	9	100535267	0.0177	6.43576e-31	395640	ebi-a-GCST90018855	Hashimoto thyroiditis || id:ebi-a-GCST90018855	TRUE	reported	igd	2	TRUE
rs73192661	T	C	T	C	-0.1016	-0.008707	0.428715	0.4132	FALSE	FALSE	FALSE	ebi-a-GCST90001938	3	188128794	0.02631	3118	0.740699	CD25 on CD39+ resting CD4 regulatory T cell || id:ebi-a-GCST90001938	CD25 on CD39+ resting CD4 regulatory T cell	CD25 on CD39+ resting CD4 regulatory T cell || ||	TRUE	igd	3	188128794	0.0168	1.45399e-09	395640	ebi-a-GCST90018855	Hashimoto thyroiditis || id:ebi-a-GCST90018855	TRUE	reported	igd	2	TRUE
rs757024	C	G	C	G	-0.0944	-0.02866	0.387417	0.4671	FALSE	TRUE	TRUE	ebi-a-GCST90001938	22	30471679	0.02588	3118	0.2682	CD25 on CD39+ resting CD4 regulatory T cell || id:ebi-a-GCST90001938	CD25 on CD39+ resting CD4 regulatory T cell	CD25 on CD39+ resting CD4 regulatory T cell || ||	TRUE	igd	22	30471679	0.0165	1.08201e-08	395640	ebi-a-GCST90018855	Hashimoto thyroiditis || id:ebi-a-GCST90018855	TRUE	reported	igd	2	FALSE
rs7754251	C	G	C	G	0.0986	0.03962	0.495563	0.3605	FALSE	TRUE	TRUE	ebi-a-GCST90001938	6	90989125	0.02684	3118	0.14	CD25 on CD39+ resting CD4 regulatory T cell || id:ebi-a-GCST90001938	CD25 on CD39+ resting CD4 regulatory T cell	CD25 on CD39+ resting CD4 regulatory T cell || ||	TRUE	igd	6	90989125	0.0164	1.80501e-09	395640	ebi-a-GCST90018855	Hashimoto thyroiditis || id:ebi-a-GCST90018855	TRUE	reported	igd	2	FALSE
rs9271365	G	T	G	T	0.2531	0.01042	0.442657	0.4995	FALSE	FALSE	FALSE	ebi-a-GCST90001938	6	32586794	0.02694	3118	0.699	CD25 on CD39+ resting CD4 regulatory T cell || id:ebi-a-GCST90001938	CD25 on CD39+ resting CD4 regulatory T cell	CD25 on CD39+ resting CD4 regulatory T cell || ||	TRUE	igd	6	32586794	0.0192	1.43516e-39	395640	ebi-a-GCST90018855	Hashimoto thyroiditis || id:ebi-a-GCST90018855	TRUE	reported	igd	2	TRUE
rs9357119	T	G	T	G	-0.1507	0.03637	0.3761	0.199	FALSE	FALSE	FALSE	ebi-a-GCST90001938	6	31229747	0.03276	3118	0.267	CD25 on CD39+ resting CD4 regulatory T cell || id:ebi-a-GCST90001938	CD25 on CD39+ resting CD4 regulatory T cell	CD25 on CD39+ resting CD4 regulatory T cell || ||	TRUE	igd	6	31229747	0.0199	3.6509e-14	395640	ebi-a-GCST90018855	Hashimoto thyroiditis || id:ebi-a-GCST90018855	TRUE	reported	igd	2	TRUE

## Sheet: CCR2 on CD62L+ myeloid DC
SNP	effect_allele.exposure	other_allele.exposure	effect_allele.outcome	other_allele.outcome	beta.exposure	beta.outcome	eaf.exposure	eaf.outcome	remove	palindromic	ambiguous	id.outcome	chr	pos	se.outcome	samplesize.outcome	pval.outcome	outcome	originalname.outcome	outcome.deprecated	mr_keep.outcome	data_source.outcome	chr.exposure	pos.exposure	se.exposure	pval.exposure	samplesize.exposure	id.exposure	exposure	mr_keep.exposure	pval_origin.exposure	data_source.exposure	action	mr_keep
rs11611029	T	C	T	C	-0.0958	0.01328	0.393049	0.4547	FALSE	FALSE	FALSE	ebi-a-GCST90002014	12	56385579	0.02794	2870	0.6346	CCR2 on CD62L+ myeloid Dendritic Cell || id:ebi-a-GCST90002014	CCR2 on CD62L+ myeloid Dendritic Cell	CCR2 on CD62L+ myeloid Dendritic Cell || ||	TRUE	igd	12	56385579	0.0168	1.16099e-08	395640	ebi-a-GCST90018855	Hashimoto thyroiditis || id:ebi-a-GCST90018855	TRUE	reported	igd	2	TRUE
rs11889341	T	C	T	C	0.1245	0.02488	0.249062	0.2821	FALSE	FALSE	FALSE	ebi-a-GCST90002014	2	191943742	0.03091	2870	0.4208	CCR2 on CD62L+ myeloid Dendritic Cell || id:ebi-a-GCST90002014	CCR2 on CD62L+ myeloid Dendritic Cell	CCR2 on CD62L+ myeloid Dendritic Cell || ||	TRUE	igd	2	191943742	0.0191	6.64202e-11	395640	ebi-a-GCST90018855	Hashimoto thyroiditis || id:ebi-a-GCST90018855	TRUE	reported	igd	2	TRUE
rs1993945	T	A	T	A	0.1347	-0.05221	0.525586	0.557	FALSE	TRUE	TRUE	ebi-a-GCST90002014	5	76518195	0.02849	2870	0.0669607	CCR2 on CD62L+ myeloid Dendritic Cell || id:ebi-a-GCST90002014	CCR2 on CD62L+ myeloid Dendritic Cell	CCR2 on CD62L+ myeloid Dendritic Cell || ||	TRUE	igd	5	76518195	0.0168	1.09597e-15	395640	ebi-a-GCST90018855	Hashimoto thyroiditis || id:ebi-a-GCST90018855	TRUE	reported	igd	2	FALSE
rs2110451	A	G	A	G	0.0998	-0.05866	0.375548	0.3131	FALSE	FALSE	FALSE	ebi-a-GCST90002014	12	9931347	0.03053	2870	0.0547697	CCR2 on CD62L+ myeloid Dendritic Cell || id:ebi-a-GCST90002014	CCR2 on CD62L+ myeloid Dendritic Cell	CCR2 on CD62L+ myeloid Dendritic Cell || ||	TRUE	igd	12	9931347	0.0181	3.32598e-08	395640	ebi-a-GCST90018855	Hashimoto thyroiditis || id:ebi-a-GCST90018855	TRUE	reported	igd	2	TRUE
rs3184504	C	T	C	T	-0.179	-0.002483	0.672884	0.5291	FALSE	FALSE	FALSE	ebi-a-GCST90002014	12	111884608	0.02902	2870	0.9318	CCR2 on CD62L+ myeloid Dendritic Cell || id:ebi-a-GCST90002014	CCR2 on CD62L+ myeloid Dendritic Cell	CCR2 on CD62L+ myeloid Dendritic Cell || ||	TRUE	igd	12	111884608	0.0171	1.40411e-25	395640	ebi-a-GCST90018855	Hashimoto thyroiditis || id:ebi-a-GCST90018855	TRUE	reported	igd	2	TRUE
rs34636506	G	A	G	A	-0.1346	-0.001051	0.373849	0.5399	FALSE	FALSE	FALSE	ebi-a-GCST90002014	2	204692216	0.02868	2870	0.9708	CCR2 on CD62L+ myeloid Dendritic Cell || id:ebi-a-GCST90002014	CCR2 on CD62L+ myeloid Dendritic Cell	CCR2 on CD62L+ myeloid Dendritic Cell || ||	TRUE	igd	2	204692216	0.0176	1.92309e-14	395640	ebi-a-GCST90018855	Hashimoto thyroiditis || id:ebi-a-GCST90018855	TRUE	reported	igd	2	TRUE
rs3997998	T	C	T	G	-0.1646	0.01075	0.1621	0.3026	TRUE	FALSE	FALSE	ebi-a-GCST90002014	6	31327190	0.03415	2870	0.753	CCR2 on CD62L+ myeloid Dendritic Cell || id:ebi-a-GCST90002014	CCR2 on CD62L+ myeloid Dendritic Cell	CCR2 on CD62L+ myeloid Dendritic Cell || ||	TRUE	igd	6	31327190	0.0246	2.21615e-11	395640	ebi-a-GCST90018855	Hashimoto thyroiditis || id:ebi-a-GCST90018855	TRUE	reported	igd	2	FALSE
rs6679677	A	C	A	C	0.3275	-0.2394	0.10821	0.0178	FALSE	FALSE	FALSE	ebi-a-GCST90002014	1	114303808	0.1064	2870	0.0244901	CCR2 on CD62L+ myeloid Dendritic Cell || id:ebi-a-GCST90002014	CCR2 on CD62L+ myeloid Dendritic Cell	CCR2 on CD62L+ myeloid Dendritic Cell || ||	TRUE	igd	1	114303808	0.0235	5.37032e-44	395640	ebi-a-GCST90018855	Hashimoto thyroiditis || id:ebi-a-GCST90018855	TRUE	reported	igd	2	TRUE
rs7030280	T	C	T	C	0.2051	-0.007605	0.747314	0.7019	FALSE	FALSE	FALSE	ebi-a-GCST90002014	9	100535267	0.03017	2870	0.801	CCR2 on CD62L+ myeloid Dendritic Cell || id:ebi-a-GCST90002014	CCR2 on CD62L+ myeloid Dendritic Cell	CCR2 on CD62L+ myeloid Dendritic Cell || ||	TRUE	igd	9	100535267	0.0177	6.43576e-31	395640	ebi-a-GCST90018855	Hashimoto thyroiditis || id:ebi-a-GCST90018855	TRUE	reported	igd	2	TRUE
rs73192661	T	C	T	C	-0.1016	0.06287	0.428715	0.4064	FALSE	FALSE	FALSE	ebi-a-GCST90002014	3	188128794	0.02874	2870	0.0287799	CCR2 on CD62L+ myeloid Dendritic Cell || id:ebi-a-GCST90002014	CCR2 on CD62L+ myeloid Dendritic Cell	CCR2 on CD62L+ myeloid Dendritic Cell || ||	TRUE	igd	3	188128794	0.0168	1.45399e-09	395640	ebi-a-GCST90018855	Hashimoto thyroiditis || id:ebi-a-GCST90018855	TRUE	reported	igd	2	TRUE
rs757024	C	G	C	G	-0.0944	-0.02097	0.387417	0.4671	FALSE	TRUE	TRUE	ebi-a-GCST90002014	22	30471679	0.02869	2870	0.465	CCR2 on CD62L+ myeloid Dendritic Cell || id:ebi-a-GCST90002014	CCR2 on CD62L+ myeloid Dendritic Cell	CCR2 on CD62L+ myeloid Dendritic Cell || ||	TRUE	igd	22	30471679	0.0165	1.08201e-08	395640	ebi-a-GCST90018855	Hashimoto thyroiditis || id:ebi-a-GCST90018855	TRUE	reported	igd	2	FALSE
rs7754251	C	G	C	G	0.0986	0.01381	0.495563	0.3557	FALSE	TRUE	TRUE	ebi-a-GCST90002014	6	90989125	0.02934	2870	0.638	CCR2 on CD62L+ myeloid Dendritic Cell || id:ebi-a-GCST90002014	CCR2 on CD62L+ myeloid Dendritic Cell	CCR2 on CD62L+ myeloid Dendritic Cell || ||	TRUE	igd	6	90989125	0.0164	1.80501e-09	395640	ebi-a-GCST90018855	Hashimoto thyroiditis || id:ebi-a-GCST90018855	TRUE	reported	igd	2	FALSE
rs9271365	G	T	G	T	0.2531	-0.04718	0.442657	0.5024	FALSE	FALSE	FALSE	ebi-a-GCST90002014	6	32586794	0.03087	2870	0.1265	CCR2 on CD62L+ myeloid Dendritic Cell || id:ebi-a-GCST90002014	CCR2 on CD62L+ myeloid Dendritic Cell	CCR2 on CD62L+ myeloid Dendritic Cell || ||	TRUE	igd	6	32586794	0.0192	1.43516e-39	395640	ebi-a-GCST90018855	Hashimoto thyroiditis || id:ebi-a-GCST90018855	TRUE	reported	igd	2	TRUE
rs9357119	T	G	T	G	-0.1507	0.03407	0.3761	0.2	FALSE	FALSE	FALSE	ebi-a-GCST90002014	6	31229747	0.0377	2870	0.3663	CCR2 on CD62L+ myeloid Dendritic Cell || id:ebi-a-GCST90002014	CCR2 on CD62L+ myeloid Dendritic Cell	CCR2 on CD62L+ myeloid Dendritic Cell || ||	TRUE	igd	6	31229747	0.0199	3.6509e-14	395640	ebi-a-GCST90018855	Hashimoto thyroiditis || id:ebi-a-GCST90018855	TRUE	reported	igd	2	TRUE

## Sheet: CCR2 on monocyte 
SNP	effect_allele.exposure	other_allele.exposure	effect_allele.outcome	other_allele.outcome	beta.exposure	beta.outcome	eaf.exposure	eaf.outcome	remove	palindromic	ambiguous	id.outcome	chr	pos	se.outcome	samplesize.outcome	pval.outcome	outcome	originalname.outcome	outcome.deprecated	mr_keep.outcome	data_source.outcome	chr.exposure	pos.exposure	se.exposure	pval.exposure	samplesize.exposure	id.exposure	exposure	mr_keep.exposure	pval_origin.exposure	data_source.exposure	action	mr_keep
rs11611029	T	C	T	C	-0.0958	0.02144	0.393049	0.4547	FALSE	FALSE	FALSE	ebi-a-GCST90002017	12	56385579	0.02783	2850	0.441199	CCR2 on monocyte || id:ebi-a-GCST90002017	CCR2 on monocyte	CCR2 on monocyte || ||	TRUE	igd	12	56385579	0.0168	1.16099e-08	395640	ebi-a-GCST90018855	Hashimoto thyroiditis || id:ebi-a-GCST90018855	TRUE	reported	igd	2	TRUE
rs11889341	T	C	T	C	0.1245	-0.002444	0.249062	0.2828	FALSE	FALSE	FALSE	ebi-a-GCST90002017	2	191943742	0.03085	2850	0.9369	CCR2 on monocyte || id:ebi-a-GCST90002017	CCR2 on monocyte	CCR2 on monocyte || ||	TRUE	igd	2	191943742	0.0191	6.64202e-11	395640	ebi-a-GCST90018855	Hashimoto thyroiditis || id:ebi-a-GCST90018855	TRUE	reported	igd	2	TRUE
rs1993945	T	A	T	A	0.1347	-0.02786	0.525586	0.5575	FALSE	TRUE	TRUE	ebi-a-GCST90002017	5	76518195	0.02849	2850	0.3281	CCR2 on monocyte || id:ebi-a-GCST90002017	CCR2 on monocyte	CCR2 on monocyte || ||	TRUE	igd	5	76518195	0.0168	1.09597e-15	395640	ebi-a-GCST90018855	Hashimoto thyroiditis || id:ebi-a-GCST90018855	TRUE	reported	igd	2	FALSE
rs2110451	A	G	A	G	0.0998	-0.05788	0.375548	0.3125	FALSE	FALSE	FALSE	ebi-a-GCST90002017	12	9931347	0.03047	2850	0.0575506	CCR2 on monocyte || id:ebi-a-GCST90002017	CCR2 on monocyte	CCR2 on monocyte || ||	TRUE	igd	12	9931347	0.0181	3.32598e-08	395640	ebi-a-GCST90018855	Hashimoto thyroiditis || id:ebi-a-GCST90018855	TRUE	reported	igd	2	TRUE
rs3184504	C	T	C	T	-0.179	0.01237	0.672884	0.5304	FALSE	FALSE	FALSE	ebi-a-GCST90002017	12	111884608	0.02905	2850	0.6703	CCR2 on monocyte || id:ebi-a-GCST90002017	CCR2 on monocyte	CCR2 on monocyte || ||	TRUE	igd	12	111884608	0.0171	1.40411e-25	395640	ebi-a-GCST90018855	Hashimoto thyroiditis || id:ebi-a-GCST90018855	TRUE	reported	igd	2	TRUE
rs34636506	G	A	G	A	-0.1346	-0.01494	0.373849	0.5398	FALSE	FALSE	FALSE	ebi-a-GCST90002017	2	204692216	0.02867	2850	0.6023	CCR2 on monocyte || id:ebi-a-GCST90002017	CCR2 on monocyte	CCR2 on monocyte || ||	TRUE	igd	2	204692216	0.0176	1.92309e-14	395640	ebi-a-GCST90018855	Hashimoto thyroiditis || id:ebi-a-GCST90018855	TRUE	reported	igd	2	TRUE
rs3997998	T	C	T	G	-0.1646	0.04866	0.1621	0.303	TRUE	FALSE	FALSE	ebi-a-GCST90002017	6	31327190	0.03434	2850	0.1566	CCR2 on monocyte || id:ebi-a-GCST90002017	CCR2 on monocyte	CCR2 on monocyte || ||	TRUE	igd	6	31327190	0.0246	2.21615e-11	395640	ebi-a-GCST90018855	Hashimoto thyroiditis || id:ebi-a-GCST90018855	TRUE	reported	igd	2	FALSE
rs6679677	A	C	A	C	0.3275	-0.2098	0.10821	0.0175	FALSE	FALSE	FALSE	ebi-a-GCST90002017	1	114303808	0.1068	2850	0.0495405	CCR2 on monocyte || id:ebi-a-GCST90002017	CCR2 on monocyte	CCR2 on monocyte || ||	TRUE	igd	1	114303808	0.0235	5.37032e-44	395640	ebi-a-GCST90018855	Hashimoto thyroiditis || id:ebi-a-GCST90018855	TRUE	reported	igd	2	TRUE
rs7030280	T	C	T	C	0.2051	-0.03155	0.747314	0.7011	FALSE	FALSE	FALSE	ebi-a-GCST90002017	9	100535267	0.03	2850	0.293	CCR2 on monocyte || id:ebi-a-GCST90002017	CCR2 on monocyte	CCR2 on monocyte || ||	TRUE	igd	9	100535267	0.0177	6.43576e-31	395640	ebi-a-GCST90018855	Hashimoto thyroiditis || id:ebi-a-GCST90018855	TRUE	reported	igd	2	TRUE
rs73192661	T	C	T	C	-0.1016	0.03653	0.428715	0.407	FALSE	FALSE	FALSE	ebi-a-GCST90002017	3	188128794	0.02861	2850	0.2017	CCR2 on monocyte || id:ebi-a-GCST90002017	CCR2 on monocyte	CCR2 on monocyte || ||	TRUE	igd	3	188128794	0.0168	1.45399e-09	395640	ebi-a-GCST90018855	Hashimoto thyroiditis || id:ebi-a-GCST90018855	TRUE	reported	igd	2	TRUE
rs757024	C	G	C	G	-0.0944	-0.01817	0.387417	0.4661	FALSE	TRUE	TRUE	ebi-a-GCST90002017	22	30471679	0.02866	2850	0.5262	CCR2 on monocyte || id:ebi-a-GCST90002017	CCR2 on monocyte	CCR2 on monocyte || ||	TRUE	igd	22	30471679	0.0165	1.08201e-08	395640	ebi-a-GCST90018855	Hashimoto thyroiditis || id:ebi-a-GCST90018855	TRUE	reported	igd	2	FALSE
rs7754251	C	G	C	G	0.0986	-0.006104	0.495563	0.3561	FALSE	TRUE	TRUE	ebi-a-GCST90002017	6	90989125	0.02926	2850	0.8348	CCR2 on monocyte || id:ebi-a-GCST90002017	CCR2 on monocyte	CCR2 on monocyte || ||	TRUE	igd	6	90989125	0.0164	1.80501e-09	395640	ebi-a-GCST90018855	Hashimoto thyroiditis || id:ebi-a-GCST90018855	TRUE	reported	igd	2	FALSE
rs9271365	G	T	G	T	0.2531	-0.01339	0.442657	0.5018	FALSE	FALSE	FALSE	ebi-a-GCST90002017	6	32586794	0.03101	2850	0.666	CCR2 on monocyte || id:ebi-a-GCST90002017	CCR2 on monocyte	CCR2 on monocyte || ||	TRUE	igd	6	32586794	0.0192	1.43516e-39	395640	ebi-a-GCST90018855	Hashimoto thyroiditis || id:ebi-a-GCST90018855	TRUE	reported	igd	2	TRUE
rs9357119	T	G	T	G	-0.1507	0.02612	0.3761	0.1996	FALSE	FALSE	FALSE	ebi-a-GCST90002017	6	31229747	0.03786	2850	0.4902	CCR2 on monocyte || id:ebi-a-GCST90002017	CCR2 on monocyte	CCR2 on monocyte || ||	TRUE	igd	6	31229747	0.0199	3.6509e-14	395640	ebi-a-GCST90018855	Hashimoto thyroiditis || id:ebi-a-GCST90018855	TRUE	reported	igd	2	TRUE
